# Supplementary material for: iPSC-Derived Macrophages: The Differentiation Protocol Affects Cell Immune Characteristics and Differentiation Trajectories
Source: Int J Mol Sci. 2022 Dec 16;23(24):16087. doi: 10.3390/ijms232416087 (PMC9781144; doi:10.3390/ijms232416087)
Supplement: Supplementary file 1 [file ijms-23-16087-s001.zip]

Archive with 2 entries (2 files):
- Supplementary Table S8_Edited.xlsx
- Supplementary Tables S1-S7_Edited.xlsx
