# Supplementary material for: iPSC-Derived Macrophages: The Differentiation Protocol Affects Cell Immune Characteristics and Differentiation Trajectories
Source: Int J Mol Sci. 2022 Dec 16;23(24):16087. doi: 10.3390/ijms232416087 (PMC9781144; doi:10.3390/ijms232416087)
Supplement: Supplementary file 1 [file ijms-23-16087-s001.zip › Supplementary Table S8_Edited.xlsx]

## Sheet: Лист1
Supplementary Table S8 Reagents used in the study
Group of reagents	Media and supplements	Supplier	Cat number
Media	KnockOut™ DMEM	Gibco™/Thermo Fisher Scientific, Carishbad, CA USA	10829018
	X-VIVO™15	Lonza, Basel, Switzerland	BW04-418Q
	RPMI-1640	Gibco™/Thermo Fisher Scientific, Carishbad, CA USA	11875093
	mTeSRTM1	Stem Cell, Vancouver, BC, Canada	85857
	StemPro™-34 SFM (1X)	Gibco™/Thermo Fisher Scientific, Carishbad, CA USA	10639011
Supplements	Non-essential amino acids	Stem Cell, Vancouver, BC, Canada	7600
	GlutaMAX™	Gibco™/Thermo Fisher Scientific, Carishbad, CA USA	35050038
	Penicillin/streptomycin	Gibco™/Thermo Fisher Scientific, Carishbad, CA USA	15240062
	β-mercaptoethanol	Sigma, St. Louis, MO, USA	M6250
	KnockOut™ Serum Replacement (KOSR)	Gibco™/Thermo Fisher Scientific, Carishbad, CA USA	10828028
	FCS	Gibco™/Thermo Fisher Scientific, Carishbad, CA USA	10500064
	Ascorbic acid	Sigma, St. Louis, MO, USA	A4544
	Human transferrin	Sigma, St. Louis, MO, USA	10652202001
	MTG	Sigma, St. Louis, MO, USA	SRP4037
Exogenous factors	BMP4	Biolegend, San Diego, CA, USA	595202
	CHIR99021	Sigma Burlington, MA, USA	SML1046
	DKK1	Biolegend, San Diego, CA, USA	778602
	FGF2	Biolegend, San Diego, CA, USA	571506
	IL-3	Biolegend, San Diego, CA, USA	578006
	IL-6	Biolegend, San Diego, CA, USA	570802
	M-CSF	Biolegend, San Diego, CA, USA	574806
	SCF	Biolegend, San Diego, CA, USA	573906
	VEGF-165	Biolegend, San Diego, CA, USA	583704
Other reagents	Matrigel	Corning, Somerville, MA, USA	354377
	Collagenase IV	Thermo Fisher Scientific, Carishbad, CA USA	17104-019
	Phagotest™ kit	BD Biosciences, Franklin Lakes, NJ, USA	341060
	Hoechst 33342	Thermo Fisher Scientific, Carishbad, CA USA	R37165
	E. coli LPS	Invivogen, San Diego, USA	tlrl-pb5lps
	IFN-g	Biolegend, San Diego, CA, USA	713906
	41-pex MILLIPLEX MAP Human Cytokine/Chemokine kit	Millipore, Burlington, MA, USA	HCYTMAG-60K-PX41_promo
Plasticware	12-well, 6-well plates	Corning, Somerville, MA, USA	3513, 3516
	6-well ultralow adhesive plates	Corning, Somerville, MA, USA	3471
RNA isolation,transcriptome library preparation and sequencing	QIAshredder kit	Qiagen, Germantown, MA, USA	NC9322191
	RNeasy Micro and RNeasy Mini kits	Qiagen, Germantown, MA, USA	74004, 74104
	Qubit™ RNA HS Assay Kit	Thermo Fisher Scientific, Carishbad, CA USA	Q32852
	RNA 6000 Pico Kit for Bioanalyzer	Agilent Technologies, Santa Clara, CA, USA	5067-1513
	mRNA Magnetic Isolation Module	New England BioLabs, Ipswich, MA, USA	E7490
	NEBNext Ultra II RNA Library Prep Kit for Illumina	New England BioLabs, Ipswich, MA, USA	E7770
	Qubit™ dsDNA HS and BR Assay Kits	Thermo Fisher Scientific, Carishbad, CA USA	Q32854
	High Sensitivity DNA Kit for Bioanalyzer	Agilent Technologies, Santa Clara, CA, USA	5067- 4626)
Antibodies	Anti-CD14 (PerCPC55)	BD Biosciences, Franklin Lakes, NJ, USA	562692
	Anti-CD80-FITC	BD Biosciences, Franklin Lakes, NJ, USA	557226
	Anti-CD206-PE	Beckman Coulter, Brea, CA, USA	IM2741
	Anti-HLA-DR-APC	BD Biosciences, Franklin Lakes, NJ, USA	347403
	Anti-CD86-Alexa700	BD Biosciences, Franklin Lakes, NJ, USA	561124
	Anti-CD16-BV510	BD Biosciences, Franklin Lakes, NJ, USA	563830
	Anti-CD163-BV-605	Biolegend, San Diego, CA, USA	563889
	Anti-CD64-PE	BD Biosciences, Franklin Lakes, NJ, USA	558592
	Anti-Marco-APC	eBioscience/ Thermo Fisher, Carlsbad, CA, USA	17-5447-42
	Anti-CD11b-Alexa700	BD Biosciences, Franklin Lakes, NJ, USA	557960
	Anti-CD45-FITC	eBioscience/ Thermo Fisher, Carlsbad, CA, USA	11-0459-42
	Anti-CD115-PE	BD Biosciences, Franklin Lakes, NJ, USA	565368
	Anti-CD48-APC	Biolegend, San Diego, CA, USA	336714
	Anti-CD38-BV421	BD Biosciences, Franklin Lakes, NJ, USA	562444
