# Supplementary material for: iPSC-Derived Macrophages: The Differentiation Protocol Affects Cell Immune Characteristics and Differentiation Trajectories
Source: Int J Mol Sci. 2022 Dec 16;23(24):16087. doi: 10.3390/ijms232416087 (PMC9781144; doi:10.3390/ijms232416087)
Supplement: Supplementary file 1 [file ijms-23-16087-s001.zip › Supplementary Tables S1-S7_Edited.xlsx]

## Sheet: Content
SUPPLEMENTARY TABLES: CONTENT
Table S1	Table S1 Gene Ontology and other database terms differentiatlly expressed in EBS- and 2DF-iMacs
Table S2	Table S2. The description of selected genes differentially exrpessed between EBS-iMacs and 2DF-iMacs Table S2.1 Selected genes differentially expressed between EBS-iMacs and 2DF-iMacs: grouping based on gene involvement in the indicated processes Table 2.2 Selected genes differentially expressed between EBS-iMacs and 2DF-iMacs: main reported activities Table 2.3 Selected genes differentially exrp…
Table S3	Table S3. Numbers and list of genes that significantly changed their expression during iMac differentiation ("within-protocol pairwise DEGs") Table S3.1 Numbers of genes that significantly changed their expression at the indicated sequential differentiation stages ("within-protocol pairwise DEGs") Table S3.2 Read counts and fold change in the expression of genes which were differentially expresse…
Table S4	Table S4 GOs/other categories of genes that changed their expression at each analyzed stage of iMac differentiation ("within-protocol pairwise DEGs") Table S4.1 Genes differentially expressed between differentiation days -6 (-4) and 0 and the corresponding GOs/other categories Table S4.2 Genes differentially expressed between differentiation days 0 and +6 and the corresponding GOs/other categorie…
Table S5	Table S5. Inter-protocol DEGs and the corresponding GOs and other categories Table S5.1 Inter-protocol DEGs organized as in the heatmap from Figure 7b Table S5.2 GO and other categories enriched in clusters of DEGs in inter-protocol comparison
Table S6	Table S6 Gene set co-regulation analysis (GESECA) of differentiating cells Table S6.1 Gene set co-regulation analysis (GESECA) of differentiating cells (the differentiation of iMA-derived EBS-iMacs) Table S6.2 Gene set co-regulation analysis (GESECA) of differentiating cells (the differentiation of iMA-derived 2DF-iMacs) Table S6.3 Gene set co-regulation analysis (GESECA) of differentiating cells…
Table S7	Table S7. Raw readcounts for each sample used in the study

## Sheet: Table S1 EBS vs 2DF_GOs
Supplementary Table S1 Gene Ontology and other database terms differentiatlly expressed in EBS- and 2DF-iMacs
Gene Ontology and other database terms enriched among genes overexpressed in iMA-EBS-iMacs (versus iMA-2DF-iMacs)
Category	Term	%	Genes	Fold Enrichment	FDR
GOTERM_BP_DIRECT	GO:0071347~cellular response to interleukin-1	10.2041	ENSG00000108700, ENSG00000108691, ENSG00000133048, ENSG00000136997, ENSG00000090339	20.6856	0.0227773
GOTERM_BP_DIRECT	GO:0071356~cellular response to tumor necrosis factor	12.2449	ENSG00000108700, ENSG00000133110, ENSG00000108691, ENSG00000133048, ENSG00000107485, ENSG00000090339	15.6775	0.0227773
UP_KW_BIOLOGICAL_PROCESS	KW-0395~Inflammatory response	10.2041	ENSG00000113916, ENSG00000108700, ENSG00000108691, ENSG00000133048, ENSG00000022556	9.62146	0.0458796
GOTERM_BP_DIRECT	GO:0006954~inflammatory response	16.3265	ENSG00000113916, ENSG00000169710, ENSG00000108700, ENSG00000125384, ENSG00000108691, ENSG00000133048, ENSG00000136689, ENSG00000022556	7.2431	0.0227773
UP_KW_PTM	KW-0325~Glycoprotein	46.9388	ENSG00000158714, ENSG00000125384, ENSG00000179776, ENSG00000154277, ENSG00000105612, ENSG00000104635, ENSG00000133110, ENSG00000169252, ENSG00000153976, ENSG00000041982, ENSG00000133048, ENSG00000136997, ENSG00000136689, ENSG00000136720, ENSG00000111181, ENSG00000249992, ENSG00000168546, ENSG00000163430, ENSG00000115461, ENSG00000151726, ENSG00000155719, ENSG00000108691, ENSG00000090339	2.09807	0.00177315
Gene Ontology and other database terms enriched among genes overexpressed in iMA-2DF-iMacs (versus iMA-EBS-iMacs)
Category	Term	%	Genes	Fold Enrichment	FDR
UP_SEQ_FEATURE	ZN_FING:C2H2-type 1; degenerate	7.62712	ENSG00000170954, ENSG00000197937, ENSG00000152926, ENSG00000256229, ENSG00000176222, ENSG00000223547, ENSG00000188171, ENSG00000184635	10.5372	0.000118767
UP_SEQ_FEATURE	ZN_FING:C2H2-type 10	13.5593	ENSG00000181894, ENSG00000196263, ENSG00000198453, ENSG00000130844, ENSG00000176222, ENSG00000188171, ENSG00000170954, ENSG00000197937, ENSG00000197928, ENSG00000152926, ENSG00000256229, ENSG00000141040, ENSG00000272602, ENSG00000256771, ENSG00000184635	6.68175	4.0499e-06
UP_SEQ_FEATURE	ZN_FING:C2H2-type 12	10.1695	ENSG00000170954, ENSG00000197937, ENSG00000181894, ENSG00000152926, ENSG00000198453, ENSG00000196263, ENSG00000130844, ENSG00000141040, ENSG00000176222, ENSG00000272602, ENSG00000184635	6.5839	0.000118767
UP_SEQ_FEATURE	ZN_FING:C2H2-type 9	14.4068	ENSG00000181894, ENSG00000196263, ENSG00000198453, ENSG00000130844, ENSG00000176222, ENSG00000188171, ENSG00000170954, ENSG00000197937, ENSG00000197928, ENSG00000152926, ENSG00000256229, ENSG00000141040, ENSG00000223547, ENSG00000272602, ENSG00000256771, ENSG00000184635	6.4242	4.0499e-06
UP_SEQ_FEATURE	ZN_FING:C2H2-type 13	7.62712	ENSG00000197937, ENSG00000152926, ENSG00000198453, ENSG00000196263, ENSG00000141040, ENSG00000176222, ENSG00000272602, ENSG00000184635	6.17887	0.00384782
UP_SEQ_FEATURE	ZN_FING:C2H2-type 11	10.1695	ENSG00000170954, ENSG00000197937, ENSG00000181894, ENSG00000198453, ENSG00000196263, ENSG00000130844, ENSG00000141040, ENSG00000176222, ENSG00000272602, ENSG00000256771, ENSG00000188171, ENSG00000184635	5.89345	0.000269683
UP_SEQ_FEATURE	ZN_FING:C2H2-type 8	14.4068	ENSG00000181894, ENSG00000196263, ENSG00000198453, ENSG00000130844, ENSG00000176222, ENSG00000188171, ENSG00000170954, ENSG00000197937, ENSG00000197928, ENSG00000152926, ENSG00000256229, ENSG00000141040, ENSG00000223547, ENSG00000272602, ENSG00000256771, ENSG00000184635	5.77513	6.30968e-06
UP_SEQ_FEATURE	DOMAIN:KRAB	11.8644	ENSG00000196263, ENSG00000198453, ENSG00000130844, ENSG00000176222, ENSG00000188171, ENSG00000170954, ENSG00000197937, ENSG00000197928, ENSG00000256229, ENSG00000141040, ENSG00000223547, ENSG00000272602, ENSG00000256771, ENSG00000184635	5.46372	0.000109492
UP_SEQ_FEATURE	ZN_FING:C2H2-type 7	14.4068	ENSG00000181894, ENSG00000196263, ENSG00000198453, ENSG00000130844, ENSG00000176222, ENSG00000188171, ENSG00000170954, ENSG00000197937, ENSG00000197928, ENSG00000152926, ENSG00000256229, ENSG00000141040, ENSG00000223547, ENSG00000272602, ENSG00000256771, ENSG00000184635	5.38454	1.245e-05
INTERPRO	IPR001909:Krueppel-associated box	11.8644	ENSG00000196263, ENSG00000198453, ENSG00000130844, ENSG00000176222, ENSG00000188171, ENSG00000170954, ENSG00000197937, ENSG00000197928, ENSG00000256229, ENSG00000141040, ENSG00000223547, ENSG00000272602, ENSG00000256771, ENSG00000184635	5.36246	0.000275892
UP_SEQ_FEATURE	ZN_FING:C2H2-type 6	14.4068	ENSG00000181894, ENSG00000196263, ENSG00000198453, ENSG00000130844, ENSG00000176222, ENSG00000188171, ENSG00000170954, ENSG00000197937, ENSG00000197928, ENSG00000152926, ENSG00000256229, ENSG00000141040, ENSG00000223547, ENSG00000272602, ENSG00000256771, ENSG00000184635	5.05487	1.96224e-05
UP_SEQ_FEATURE	ZN_FING:C2H2-type 5	15.2542	ENSG00000181894, ENSG00000196263, ENSG00000198453, ENSG00000130844, ENSG00000176222, ENSG00000188171, ENSG00000170954, ENSG00000197937, ENSG00000197928, ENSG00000152926, ENSG00000256229, ENSG00000141040, ENSG00000223547, ENSG00000121297, ENSG00000272602, ENSG00000256771, ENSG00000184635	4.91735	1.33282e-05
UP_SEQ_FEATURE	ZN_FING:C2H2-type 4	15.2542	ENSG00000181894, ENSG00000196263, ENSG00000198453, ENSG00000130844, ENSG00000176222, ENSG00000188171, ENSG00000170954, ENSG00000197937, ENSG00000197928, ENSG00000152926, ENSG00000256229, ENSG00000141040, ENSG00000223547, ENSG00000121297, ENSG00000272602, ENSG00000256771, ENSG00000184635	4.65548	2.07184e-05
SMART	SM00349:KRAB	11.8644	ENSG00000196263, ENSG00000198453, ENSG00000130844, ENSG00000176222, ENSG00000188171, ENSG00000170954, ENSG00000197937, ENSG00000197928, ENSG00000256229, ENSG00000141040, ENSG00000223547, ENSG00000272602, ENSG00000256771, ENSG00000184635	4.30662	0.00058092
UP_SEQ_FEATURE	DOMAIN:C2H2-type	12.7119	ENSG00000181894, ENSG00000196263, ENSG00000198453, ENSG00000130844, ENSG00000176222, ENSG00000188171, ENSG00000170954, ENSG00000166432, ENSG00000197937, ENSG00000121413, ENSG00000256229, ENSG00000223547, ENSG00000272602, ENSG00000256771, ENSG00000184635	4.20286	0.000478951
UP_SEQ_FEATURE	ZN_FING:C2H2-type 3	14.4068	ENSG00000181894, ENSG00000196263, ENSG00000198453, ENSG00000130844, ENSG00000176222, ENSG00000188171, ENSG00000170954, ENSG00000197937, ENSG00000197928, ENSG00000152926, ENSG00000256229, ENSG00000141040, ENSG00000223547, ENSG00000272602, ENSG00000256771, ENSG00000184635	4.08278	0.000178394
UP_SEQ_FEATURE	ZN_FING:C2H2-type 2	13.5593	ENSG00000181894, ENSG00000196263, ENSG00000198453, ENSG00000130844, ENSG00000176222, ENSG00000188171, ENSG00000170954, ENSG00000197937, ENSG00000121413, ENSG00000197928, ENSG00000256229, ENSG00000141040, ENSG00000121297, ENSG00000272602, ENSG00000256771, ENSG00000184635	3.99632	0.00042469
INTERPRO	IPR013087:Zinc finger C2H2-type/integrase DNA-binding domain	16.9492	ENSG00000181894, ENSG00000196263, ENSG00000198453, ENSG00000130844, ENSG00000176222, ENSG00000188171, ENSG00000170954, ENSG00000166432, ENSG00000197937, ENSG00000121413, ENSG00000197928, ENSG00000152926, ENSG00000256229, ENSG00000141040, ENSG00000223547, ENSG00000121297, ENSG00000272602, ENSG00000256771, ENSG00000184635	3.83599	0.000238534
KEGG_PATHWAY	hsa05168:Herpes simplex virus 1 infection	11.0169	ENSG00000196263, ENSG00000198453, ENSG00000130844, ENSG00000176222, ENSG00000196126, ENSG00000170954, ENSG00000197937, ENSG00000197928, ENSG00000204642, ENSG00000256229, ENSG00000272602, ENSG00000256771, ENSG00000184635	3.60025	0.0203908
GOTERM_MF_DIRECT	GO:0000981~RNA polymerase II transcription factor activity, sequence-specific DNA binding	20.339	ENSG00000181894, ENSG00000196263, ENSG00000198453, ENSG00000130844, ENSG00000176222, ENSG00000188171, ENSG00000170954, ENSG00000125618, ENSG00000197937, ENSG00000121413, ENSG00000197928, ENSG00000168874, ENSG00000152926, ENSG00000256229, ENSG00000141040, ENSG00000223547, ENSG00000121297, ENSG00000272602, ENSG00000124766, ENSG00000256771, ENSG00000092607, ENSG00000184635, ENSG00000163435	3.26726	0.000161635
SMART	SM00355:ZnF_C2H2	16.9492	ENSG00000181894, ENSG00000196263, ENSG00000198453, ENSG00000130844, ENSG00000176222, ENSG00000188171, ENSG00000170954, ENSG00000166432, ENSG00000197937, ENSG00000121413, ENSG00000197928, ENSG00000152926, ENSG00000256229, ENSG00000141040, ENSG00000223547, ENSG00000121297, ENSG00000272602, ENSG00000256771, ENSG00000184635	3.24009	0.000449185
GOTERM_MF_DIRECT	GO:0000978~RNA polymerase II core promoter proximal region sequence-specific DNA binding	16.9492	ENSG00000196263, ENSG00000198453, ENSG00000130844, ENSG00000188171, ENSG00000170954, ENSG00000125618, ENSG00000197937, ENSG00000121413, ENSG00000197928, ENSG00000168874, ENSG00000152926, ENSG00000256229, ENSG00000141040, ENSG00000272602, ENSG00000124766, ENSG00000256771, ENSG00000092607, ENSG00000184635, ENSG00000163435	2.72862	0.0117594
Gene Ontology and other database terms enriched among genes overexpressed in K7-2DF-iMacs (versus K7-EBS-iMacs)
Category	Term	%	Genes	Fold Enrichment	FDR
GOTERM_CC_DIRECT	GO:0042613~MHC class II protein complex	3.2	ENSG00000019582, ENSG00000179344, ENSG00000242574, ENSG00000231389	30.4256	0.00629043
UP_KW_CELLULAR_COMPONENT	KW-0491~MHC II	2.4	ENSG00000179344, ENSG00000242574, ENSG00000231389	29.4035	0.0307803
UP_SEQ_FEATURE	DOMAIN:Pep_M12B_propep	3.2	ENSG00000140470, ENSG00000135074, ENSG00000142303, ENSG00000151651	27.9357	0.049452
GOTERM_BP_DIRECT	GO:0019886~antigen processing and presentation of exogenous peptide antigen via MHC class II	4	ENSG00000019582, ENSG00000072694, ENSG00000179344, ENSG00000242574, ENSG00000231389	26.9334	0.0320929
GOTERM_CC_DIRECT	GO:0030658~transport vesicle membrane	4	ENSG00000079385, ENSG00000019582, ENSG00000179344, ENSG00000231389, ENSG00000137642	17.8974	0.00475736
PIR_SUPERFAMILY	PIRSF002419:tetraspanin	3.2	ENSG00000010278, ENSG00000106537, ENSG00000156298, ENSG00000130167	16.8914	0.0120418
GOTERM_CC_DIRECT	GO:0030669~clathrin-coated endocytic vesicle membrane	5.6	ENSG00000010278, ENSG00000019582, ENSG00000114251, ENSG00000113070, ENSG00000179344, ENSG00000231389, ENSG00000169071	15.4894	0.000497125
GOTERM_CC_DIRECT	GO:0030666~endocytic vesicle membrane	6.4	ENSG00000010278, ENSG00000119535, ENSG00000019582, ENSG00000114251, ENSG00000113070, ENSG00000179344, ENSG00000231389, ENSG00000038945	15.4543	0.000139617
GOTERM_CC_DIRECT	GO:0009897~external side of plasma membrane	9.6	ENSG00000010278, ENSG00000119535, ENSG00000019582, ENSG00000110848, ENSG00000072694, ENSG00000164509, ENSG00000179344, ENSG00000139193, ENSG00000168329, ENSG00000157873, ENSG00000144476, ENSG00000038945	4.93388	0.00137485
UP_KW_DOMAIN	KW-0245~EGF-like domain	5.6	ENSG00000104368, ENSG00000113070, ENSG00000184916, ENSG00000135074, ENSG00000137103, ENSG00000151651, ENSG00000137642	3.69503	0.044822
UP_KW_BIOLOGICAL_PROCESS	KW-0391~Immunity	11.2	ENSG00000136848, ENSG00000019582, ENSG00000076604, ENSG00000173391, ENSG00000179344, ENSG00000164509, ENSG00000159674, ENSG00000242574, ENSG00000157873, ENSG00000231389, ENSG00000166428, ENSG00000103313, ENSG00000168329, ENSG00000167601	3.66466	0.00326533
GOTERM_CC_DIRECT	GO:0009986~cell surface	10.4	ENSG00000019582, ENSG00000104368, ENSG00000137103, ENSG00000151651, ENSG00000169071, ENSG00000137642, ENSG00000079385, ENSG00000114251, ENSG00000113070, ENSG00000231389, ENSG00000168329, ENSG00000144476, ENSG00000167601	2.90833	0.0295372
UP_KW_MOLECULAR_FUNCTION	KW-0675~Receptor	19.2	ENSG00000107731, ENSG00000076604, ENSG00000173391, ENSG00000072694, ENSG00000164509, ENSG00000005379, ENSG00000178623, ENSG00000171621, ENSG00000157873, ENSG00000169071, ENSG00000137642, ENSG00000170412, ENSG00000119535, ENSG00000010310, ENSG00000116285, ENSG00000113070, ENSG00000139193, ENSG00000123358, ENSG00000168329, ENSG00000144476, ENSG00000182885, ENSG00000102287, ENSG00000167601, ENSG0000…	2.80467	0.00025282
GOTERM_CC_DIRECT	GO:0005887~integral component of plasma membrane	20	ENSG00000110848, ENSG00000184916, ENSG00000151651, ENSG00000137642, ENSG00000170412, ENSG00000079385, ENSG00000113070, ENSG00000168758, ENSG00000105374, ENSG00000182885, ENSG00000102287, ENSG00000167601, ENSG00000173391, ENSG00000106537, ENSG00000072694, ENSG00000156298, ENSG00000178623, ENSG00000169071, ENSG00000130167, ENSG00000010278, ENSG00000119535, ENSG00000231389, ENSG00000139193, ENSG0000…	2.75096	0.000497439
UP_SEQ_FEATURE	TOPO_DOM:Extracellular	28	ENSG00000107731, ENSG00000091262, ENSG00000110848, ENSG00000184916, ENSG00000164509, ENSG00000179344, ENSG00000137103, ENSG00000157873, ENSG00000151651, ENSG00000170412, ENSG00000079385, ENSG00000113070, ENSG00000168758, ENSG00000182885, ENSG00000102287, ENSG00000167601, ENSG00000152154, ENSG00000019582, ENSG00000173391, ENSG00000106537, ENSG00000072694, ENSG00000156298, ENSG00000151062, ENSG0000…	2.26448	0.00145791
UP_KW_PTM	KW-1015~Disulfide bond	35.2	ENSG00000107731, ENSG00000110848, ENSG00000104368, ENSG00000130513, ENSG00000184916, ENSG00000130812, ENSG00000179344, ENSG00000159674, ENSG00000137103, ENSG00000157873, ENSG00000171246, ENSG00000151651, ENSG00000137642, ENSG00000079385, ENSG00000113070, ENSG00000166033, ENSG00000168758, ENSG00000142303, ENSG00000102287, ENSG00000167601, ENSG00000019582, ENSG00000128342, ENSG00000173391, ENSG0000…	2.26331	2.82186e-07
GOTERM_CC_DIRECT	GO:0005576~extracellular region	20.8	ENSG00000161958, ENSG00000091262, ENSG00000104368, ENSG00000130513, ENSG00000117115, ENSG00000137642, ENSG00000171812, ENSG00000113070, ENSG00000169442, ENSG00000166033, ENSG00000142303, ENSG00000128342, ENSG00000173391, ENSG00000128284, ENSG00000104918, ENSG00000116157, ENSG00000118785, ENSG00000010278, ENSG00000119535, ENSG00000166145, ENSG00000114251, ENSG00000140470, ENSG00000146674, ENSG0000…	2.21587	0.00475736
UP_SEQ_FEATURE	CARBOHYD:N-linked (GlcNAc...) asparagine	39.2	ENSG00000107731, ENSG00000091262, ENSG00000130513, ENSG00000179344, ENSG00000137103, ENSG00000157873, ENSG00000151651, ENSG00000170412, ENSG00000079385, ENSG00000167123, ENSG00000142303, ENSG00000182885, ENSG00000102287, ENSG00000167601, ENSG00000156298, ENSG00000178623, ENSG00000169071, ENSG00000010278, ENSG00000010310, ENSG00000119535, ENSG00000114251, ENSG00000140470, ENSG00000231389, ENSG0000…	2.04713	0.000177791
UP_KW_CELLULAR_COMPONENT	KW-0964~Secreted	17.6	ENSG00000128342, ENSG00000173391, ENSG00000104368, ENSG00000130513, ENSG00000130812, ENSG00000159674, ENSG00000104918, ENSG00000137642, ENSG00000116157, ENSG00000118785, ENSG00000010278, ENSG00000171812, ENSG00000119535, ENSG00000166145, ENSG00000079385, ENSG00000114251, ENSG00000113070, ENSG00000140470, ENSG00000166033, ENSG00000146674, ENSG00000142303, ENSG00000106333	2.00117	0.0228096

## Sheet: Table S2.1 EBS vs 2DF_DEGs 
Supplementary Tabke S2.1 Selected genes differentially exrpessed between EBS-iMacs and 2DF-iMacs: grouping based on gene involvement in the indicated processesa
Group #	Main functional activities	Overexpressed in:
		iMA-EBS-iMacs	iMA-2DF-iMacs	K7-EBS- iMacs	K7-2DF- iMacs
1	Induced by M1/inflammatory stimuli and involved in pro-inflammatory response	ACSL1b	MSR1b	LPIN1b	ADAM8
		CCL8	PDK4	PCSK6b	DDIT4
		DUSP6b	STAP2		MEFV
		FASNb			MSR1b
		FSTL1			SORL1b
		FZD5			STAT4b
		LPIN1b			TNFSF14b
		MAP3K9			WNT5A
		PIM1
		SLC6A12
		UCHL1
2	Induced by M1/inflammatory stimuli for which both pro- and anti-inflammatory effects have been reported	ARG2	PADI2		RETNb
		CCL2	RETNb		PADI2
		NLRP2			PLAT
		SLAMF8b			SOCS3
		SLC39A14
3	Induced by M1/inflammatory stimuli and involved in the negative inflammation control	BCL2A1	CEACAM1		CD52
		DUSP5	SERPINB2		CEACAM1
		IL1RN	PDPN		DUSP4
			SEMA4A		ERRFI1
					GDF15b
					PDLIM7
					TMEM178Ab
					TRAF4
4	Associated with M2/TAM Macs and anti-inflammatory activity	ADRB2	ACKR3	ABCG2	ABCC6b
		BCL6	IL31RA	ANXA1	ALDH2b
		CHI3L1b	PLD4	ATP8B1	AXL
		GATA3	PTPN7	HS3ST2	CD9
		HS6ST1	RAB17		CDK5R1
		MYC	RAB7B*		CX3CR1
		PTGER2b	RGS16		CSF3R
			HLA-Fb		FCGR2Bb
					GPX7
					LIF
					NR4A1b
					PHGDH
					PLD4
					RAB17
					RGS16
					SNAI1
					TRIM58
5	Implicated in antigen presentation, endosome functioning and costimulation		CD70		CD27
			CTSF		CD74
			HLA-DRB1		TSPAN7
			HLA-Fb		HLA-DMB
			RAB7Bb		HLA-DPA1
					HLA-DQB1
6	Invovled in lipid homeostasis and foam macrophage formation	ACSL1b	ACACB	PCSK6b	ABCC6b (-)
		FASNb	GSDMD	LPIN1b	ACACB
		LPIN1b	HDC		ALDH2b (-)
		LSSb	MSR1b		ALOX15B
			RETNb		GDF15b
			ROR2		LDLR
			UNC5B		MSR1b						`
			PCSK6		NR4A1b (-)
					OLR1
					RETNb
					ROR2
					RUNX2b
					SORL1b
					TNFSF14b
					UNC5B
7	Implicated in osteoclastogenesis	DUSP6b (-)	CD109	KITL	NDRG1
			NDRG1		FAM102A
			RETNb		PMEPA1
			TNFSF11		RETNb
					RUNX2b
					TMEM178Ab
8	Implicated in phagocytosis and antibacterial response	CHI3L1b	LEPR	DRAM1	APOL3
		ICAM1	LSP1	SLC9A9	FCGR2Bb (-)
		LSSb	MSR1b		MSR1b
		PTGER2b (-)	RETNb		PLAC8
		SLAMF8b (-)			RETNb
					STAT4b
					TMEM255A
aGenes differentially expresssed between iMA-EBS-iMacs and iMA-2DF-iMacs and between K7-EBS-iMacs and K7-2DF-iMacs were analyzed for their specific roles in marophage functionality based on the available publications and were grouped accordingly.
bGenes included in several groups
(-) Genes exerting negative effect on the indicated process
Brief description of gene functions and references and presented in Supplement Tables 3.2 and 3.3

## Sheet: Table S2.2 EBS vs 2DF_DEG role 
Supplementary Table 2.2 Selected genes differentially expressed between EBS-iMacs and 2DF-iMacs: main reported activitiesa
Group	Gene Symbol	Up-regulated in Macs:		Gene full name and main activity**	Mac-associated effects	References	Related groups
		iMA-derived iMacs	K7-derived iMacs
Induced by M1/inflammatory stimuli and involved in pro-inflammatory response	ACSL1	EBS-iMacs		An isozyme of the long-chain fatty-acid-coenzyme A ligase family	Is induced by LPS, IFN-g, bacteria, TNF-α; exhibits proinflammatory activity, activates lipid droplet formation	Rubinow et al., 2013 (1)	1		6
	CCL8	EBS-iMacs		C-C Motif Chemokine Ligand 8	Chemotactic for monocytes, lymphocytes, basophils and eosinophils; M1- associated	Yang et al., 2021 (2)	1
	DUSP6	EBS-iMacs		Dual Specificity Phosphatase 6, a member of the dual specificity protein phosphatase subfamily, inactivates MAP kinases	Is induced by LPS; in macrophages, DUSP6 inhibition attenuated inflammatory (IL-1/IL-6) response. Prevents osteoclastogenesis and osteoporosis	Lang, Raffi, 2019 (3); Zhang et al., 2019 (4); Zhang et al., 2021 (5)	1
	FASN	EBS-iMacs		Fatty acid synthase; catalyzes the de novo biosynthesis of long-chain saturated fatty acids	Is essential for M1 induction; links lipid metabolism and inflammation	Schneider et al., 2010 (6); Carroll et al., 2018 (7); Batista-Gonzalezet al., 2020 (8)	1		6
	FSTL1	EBS-iMacs		Follistatin Like 1; secreted glycoprotein	Facilitates M1 polarization, aggrevates colitis	Li et al., 2020 (9); Rao et al., 2022 (10)	1
	FZD5	EBS-iMacs		Frizzled Class Receptor 5; 7-transmembrane domain protein; a receptor for WNT5A	Is induced by LPS/IFN-γ; supports IL-12/IFN-γ response	Pereira et al., 2008 (11); Blumenthal et al., 2006 (12)	1
	LPIN1	EBS-iMacs	EBS-iMacs	Lipin 1; magnesium-dependent phosphatidate phosphatase; controls the metabolism of fatty acids at different levels	Contributes to LPS-induced macrophage inflammatory response, atherosclerosis, colitis	Meana et al., 2014 (13); Balboa et al., 2019 (14)	1		6
	MAP3K9	EBS-iMacs		Mitogen-Activated Protein Kinase Kinase Kinase 9; Ser/Thr protein kinase; activates JNKs	Pro-inflammatory, pro-apoptotic	Rao K.M.K., 2001 (15)	1
	PIM1	EBS-iMacs		Ser/Thr protein kinase	Contributes to inflammatory macrophage response	Baek et al., 2020 (16); Wang et al., 2019 (17)	1
	SLC6A12	EBS-iMacs		Solute Carrier Family 6; monocarboxylic acid transmembrane transporter	In macrophages, is induced by LPS/IFN-g; sustains IL-1β production; has been associated with autoaggressive macrophages	Xia et al., 2021 (18); De Paepe et al., 2018 (19)	1
	UCHL1	EBS-iMacs		Ubiquitin C-Terminal Hydrolase L1; hydrolyzes a peptide bond at the C-terminal glycine of ubiquitin	Is induced by LPS; promotes M1 polarization	Zhang et al., 2021 (20); Huang et al., 2022 (21)	1
	PDK4	2DF-iMacs		Pyruvate Dehydrogenase Kinase 4; a member of the PDK/BCKDK protein kinase family; a mitochondrial protein	Together with PDK2 promotes M1 polarization; negatively regulates IL-10 production by macrophages	Min et al., 2019 (22); Na et al., 2020 (23)	1
	STAP2	2DF-iMacs		Signal Transducing Adaptor Family Member 2; an Src-type non-receptor tyrosine kinase	Positively regulates LPS/TLR4-induced signals; downregulates M-CSF-induced migration and wound-healing processes	Ikeda et al., 2007 (24); Matsuda et al., 2021 (25)	1
	PCSK6		EBS-iMacs	Proprotein Convertase Subtilisin/Kexin Type 9; a member of the subtilisin-like proprotein convertase family	Induces IL-1β, IL-6, TNF-α, CXCL2, and MCP-1 mRNA inmacrophages; Is induced by ox-LDL, contributes to plaque instability	Perisic et al., 2013 (26); Ricci et al., 2018 (27); Testa et al., 2021 (28)	1		6
	ADAM8		2DF-iMacs	ADAM Metallopeptidase Domain 8; a member of the ADAM (a disintegrin and metalloprotease domain) family	Is involved in inflammation due to the support of macrophage migration and chemotaxis	Naus et al., 2010 (29); Dreymueller et al., 2017 (30); Theodorou et al., 2017 (31)	1
	DDIT4		2DF-iMacs	DNA Damage Inducible Transcript 4; a stress response gene	Is induced by LPS; supports inflammatory response to LPS; is involved in the development of insulin resistance in adipocyte-macrophage coculture	Pastor et al., 2017 (32)	1
	MEFV		2DF-iMacs	MEFV Innate Immunity Regulator, Pyrin	Binds to the inflammasome adaptor protein, ASC, causing caspase-1 mediated production of IL-1β (earlier studies reported anti-inflammatory activity)	Chae et al., 2006 (33); Papin et al., 2007 (34); Shiba et al., 2019 (35); Schnappauf et al., 2019 (36)	1
	SORL1		2DF-iMacs	Sortilin Related Receptor 1	Regulates the production and exocytosis of pro-inflammatory cytokines; promotes LDL uptake and foam macrophage formation; is implicated in monocyte migration to atherosclerotic lesions	Patel et al., 2015 (37); Talbot et al., 2019 (38)	1		6
	STAT4		2DF-iMacs	Signal Transducer And Activator Of Transcription 4	Is induced by LPS/IFN-γ; mediates IFN-γ, NO, inflammatory cytokine production & resistance to bacterial infections	Frucht et al., 2000 (39); Fukao et al., 2001 (40); Fu et al., 2016 (41)	1		8
	TNFSF14		2DF-iMacs	A member of the tumor necrosis factor (TNF) ligand family (LIGHT)	Interacts with TNFRSF14 (HVEM), induces the production of proinflammatory (TNF-α, IL-8) factors and metalloproteinases that promote plaque instability	Lee et al., 2001 (42); Kim et al., 2011 (43)	1		6
	WNT5A		2DF-iMacs	Wnt Family Member 5A	Induces JNK phosphorylation, NF-κB activation and the expression of pro-inflammatory cytokines by macrophages	Kim et al., 2012 (44); Shao et al., 2016 (45); Malsin et al., 2019 (46)	1
Induced by M1/inflammatory stimuli for which both pro- and anti-inflammatory effects have been reported	ARG2	EBS-iMacs		Arginase-2, mitochondrial	Is induced by LPS; M1 marker associated with pro-inflammatory response and atherosclerosis. In some studies down-regulated inflammatory mediators in inflammatory macrophages	Ming et al., 2012 (47); Yang et al., 2014 (48); Achley et al., 2016 (49); Dowling et al., 2021 (50)	2
	CCL2	EBS-iMacs		C-C Motif Chemokine Ligand 2, CCR2 ligand	Is induced by LPS; chemotactic for monocytes and basophils; pro-inflammatory and anti-inflammatory activities have been reported; an impact on M1 and M2 polarization is context-dependent	Sierra-Filardi et al., 2014 (51); Carson et al., 2017 (52); Gschwandtner et al., 2019 (53)	2
	NLRP2	EBS-iMacs		NLR Family Pyrin Domain Containing 2; a member of the nucleotide-binding and leucine-rich repeat receptor (NLR) family	Increases IL-1β maturation; both repression and promotion of NF-kB driven inflammation have been reported	Bruey et al., 2004 (54); Fontalba et al., 2007 (55); Rossi et al., 2019 (56)	2
	SLAMF8	EBS-iMacs		SLAM Family Member 8	Negatively regulates inflammatory cytokine production, macrophage microbicidal activity and NOX2; may support macrophage activation by maintaining TLR4 expression following LPS exposure	Wang et al., 2012 (57); Zeng et al., 2020 (58); Romero-Pinedo et al., 2022 (59)	2		8
	SLC39A14	EBS-iMacs		A member of the SLC39A family of divalent metal transporters	Is induced by LPS; buffers inflammatory cytokine production	Sayadi et al., 2013 (60)	2
	PADI2	2DF-iMacs	2DF-iMacs	Peptidyl Arginine Deiminase 2; converts arginine to citrulline in proteins	Is induced by LPS; citrullinates NF-kB and IKKs; both promotion and repression of macrophage inflammatory response have been reported	Lee et al., 2010 (61); Yu et al., 2020 (62)	2
	RETN	2DF-iMacs	2DF-iMacs	Resistin	Exerts pro- or anti-inflammatory activity depending on the type of cell stimulation; has antimicrobial activity; promotes lipogenesis & lipid accumulation in macrophages; increases osteoclastogenesis & bone resorption	Rae et al., 2006 (63); Tariq et al., 2022 (64); Li et al., 2021 (65)	1	6	7	8
	PLAT		2DF-iMacs	Plasminogen Activator, Tissue Type	Supported the survival of M1 macrophages and M2 to M1 switch; inhibited macrophage response to LPS	Mantuano et al., 2017 (66); Zalfa et al., 2019 (67); Das et al., 2019 (68); Lin et al., 2015, 2017 (69,70)	2
	SOCS3		2DF-iMacs	Suppressor Of Cytokine Signaling 3	A negative regulator of cytokine signaling, however, in macrophages was shown to favor M1 polarization; SOCS3-deficiency attenuated inflammatory responses	Qin et al., 2012 (71); Spence et al., 2013 (72); Wilson et al., 2014 (73); Gordon et al., 2016 (74)	2
Induced by M1/inflammatory stimuli and involved in the negative inflammation control	BCL2A1	EBS-iMacs		A member of the BCL-2 protein family	Is upregulated by GM-CSF, CD40, PMA, TNF, IL-1β; blocks caspase activity	Vico et al., 2022 (75)	3
	DUSP5	EBS-iMacs		Dual Specificity Phosphatase 5, a member of the dual specificity protein phosphatase subfamily; negatively regulates ERK1	Is induced by LPS, M-CSF, IL-2, IL-7, IL-15, BCG; negatively regulates ERK1/ERK2, inhibits NF-kB, TNF and IL-6 responses; promotes proliferation and suppresses macrophage differentiation; suppresses BCG-induced autophagy	Grasset et al., 2010 (76); Seo et al., 2017 (77); Lang, Raffi, 2019 (3); Luo et al., 2020 (78)	3
	IL1RN	EBS-iMacs		Interleukin 1 Receptor Antagonist	Is induced by LPS; inhibits the activity of IL-1β, IL-1α; the expression is reduced in M1 and increased in M2 macrophages	Sharif et al., 2007 (79); El Chartouni et al., 2010 (80)	3
	CEACAM1	2DF-iMacs	2DF-iMacs	CEA Cell Adhesion Molecule 1; a member of the carcinoembryonic antigen (CEA) gene family, the immunoglobulin superfamily	Inhibited LPS-induced production of IL-6 in bone marrow monocytes	Horst et al., 2009 (81); Zhang et al., 2019 (82)	3
	SEMA4A	2DF-iMacs		Cell surface receptor for plexins and a member of the semaphorin family	Is upregulated by LPS; significantly promoted the release of TNF-α and IL-1β; upregulated in inflammatory circulating monocytes; stimulates macrophage migration	Wang et al., 2015 (83) ; Meda et al., 2012(84)	3
	SERPINB2	2DF-iMacs		Serpin Family B Member 2	Is induced by LPS, IL-4, IL-13; M2-associated marker	Shea-Donohue et al., 2014 (85); de las Casas-Engel et al., 2013 (86)	3
	CD52		2DF-iMacs	CD52 Molecule	Inhibits TLR and TNF receptor signaling, suppresses NF-kB activation and inflammatory cytokine production; suppresses endotoxic shock	Rashidi et al., 2018 (87)	3
	DUSP4		2DF-iMacs	Dual Specificity Phosphatase 4, a member of the dual specificity protein phosphatase subfamily, inactivates MAP kinases	Negatively regulates the production of inflammatory cytokines and PGE2; restricts Arginase 1 contributing to antibacterial resistance	Al-Mutairi et al., 2010 (88); Ham et al., 2015 (89); Lang et al., 2019 (3)	3
	ERRFI1		2DF-iMacs	Erb-B2 (ERBB) receptor feedback inhibitor 1	Is induced in response to LPS; inhibits LPS-induced proiflammatory response (TNF-α, IL-1β) by inhibiting the over-activation of epidermal growth factor receptor (EGRF)	Chen et al., 2018 (90)	3
	GDF15		2DF-iMacs	Growth differentiation factor 15; a secreted ligand of the TGF-beta (transforming growth factor-beta) superfamily of proteins	Is induced by inflammatory stimuli (IL-1β, TNF-α); inhibits LPS-induced production of pro-inflammatory cytokines; is involved in feto-maternal tolerance; metabolically favors M2-like polarization; colocalizes with plaque macrophages	Bootcov et al., 1997 (91); de Jager et al., 2011 (92); Ratnam et al., 2017 (93); Jung et al., 2018 (94); Patsalos et al., 2022 (95)			6
	PDLIM7		2DF-iMacs	PDZ And LIM Domain 7; a protein composed of conserved PDZ and LIM domains	Ubiquitin E3 ligase that inhibits NF-κB-mediated inflammatory responses	Jodo et al., 2020 (96)	3
	PDPN	2DF-iMacs		Podoplanin a mucin-type integral membrane glycoprotein; plays a role on cell migration and adhesion	Expressed by activated/inflammatory Mphs; involved in CLEC2-mediated platelet aggregation, Mph migration; immune suppressive activity (tumors) has been reported; involvement in phagocytosis.	Kerrigan et al., 2012 (97); Astarita et al., 2012 (98); Eisemann et al., 2019 (99); Cheok et al., 2021 (100);	3
	TMEM178A		2DF-iMacs	Transmembrane Protein 178A	Is implicated in the negative regulation of inflammation and osteoclastogenesis	Decker et al., 2015 (101); Mahajan et al., 2019 (102)
	TRAF4		2DF-iMacs	TNF Receptor Associated Factor 4; an adapter protein with E3 ligase activity	Negatively regulates innate immune signaling, mainly by associating with p47(phox), a component of cytosolic NADPH oxidase	Takeshita et al., 2005 (103); Marinis et al., 2012 (104); Dhillon et al., 2019 (105)	3
Associated with M2/TAMb macrophages and anti-inflammatory activity	ADRB2	EBS-iMacs		Adrenoceptor Beta 2; a member of the G protein-coupled receptor superfamily	Controls inflammation by driving IL-10 secretion; enhances M2 polarization	Ağaç et al., 2018 (106); Koda et al., 2021(107)	4
	BCL6	EBS-iMacs		BCL6 Transcription Repressor; zinc finger transcription factor	Suppresses the transcription of IL-6 and IL-6/STAT dependent genes; upregulates surface expression of CSF1R	Yu et al., 2005 (108); Pixley et al., 2005 (109)	4
	CHI3L1	EBS-iMacs		Carbohydrate-binding lectin	Has been associated with M2a macrophages; promotes M2 polarization; contributes to macrophage bacteria killing	Cruz et al., 2012 (110); Latta et al., 2015 (111); Huang et al., 2015 (112)	4		8
	GATA3	EBS-iMacs		A member of GATA family of transcriptional factors	Is associated with M2 polarization	Yang et al., 2012 (113); Li et al., 2018 (114)	4
	HS6ST1	EBS-iMacs		Heparan Sulfate 6-O-Sulfotransferase 1	Is down-regulated in M1 compared to M2 macrophages	Swart and Troeberg, 2019 (115)	4
	MYC	EBS-iMacs		MYC Proto-Oncogene, BHLH Transcription Factor; nuclear phosphoprotein involved in cell cycle progression, apoptosis and cellular transformation	In macrophages, is induced by IL-4 and other M2-inducing stimuli; controls the activation of M2-associated genes, is associated with M2 and TAMs	Pello et al., 2012 (116)	4
	PTGER2	EBS-iMacs		Prostaglandin E Receptor 2; stimulates adenylate cyclase	In macrophages, enhances M2 polarization and IL-10 production, limites TNF-α production; limits macrophage phagocytic activity	Kalinski, 2012 (117); Luan et al., 2015 (118); Na et al., 2015 (119); Aoki et al., 2017 (120); Tang et al., 2017 (121)	4		8
	ACKR3	2DF-iMacs		Atypical Chemokine Receptor 3; a member of the G-protein coupled receptor family	A decoy receptor for CXCL11 and CXCL12/SDF1; has been associated with the support of M2 phenotype and fetal-maternal tolerance	Quinn et al., 2018 (122)	4
	IL31RA	2DF-iMacs		Interleukin 31 Receptor A; type I cytokine receptor family	Is up-regulated in M2 macrophages	Gundra et al., 2014 (123); Mosser et al., 2021 (124)	4
	PLD4	2DF-iMacs	2DF-iMacs	Phospholipase D Family Member 4;5'->3' DNA exonuclease	Negatively regulates endosomal TLR and cytoplasmic/STING nucleic acid sensing pathways by digesting ssDNA & ssRNA	Gavin et al., 2018 (125)	4
	PTPN7	2DF-iMacs		Protein Tyrosine Phosphatase Non-Receptor Type 7	Negatively regulates MAPKs and TNF-α production by macrophages	Seo et al., 2013 (126)	4					`
	RAB17	2DF-iMacs	2DF-iMacs	The Rab subfamily of small GTPases; controls intracellular membrane trafficking, from the formation of transport vesicles to their fusion with membrane	In macrophages, is located in efferosomes, serves to prevent MHCII restricted presentation of apoptotic cell-derived antigens	Yin et al., 2016 (127)	4
	RAB7B	2DF-iMacs		RAB7B, Member RAS Oncogene Family; controls vesicular trafficking from endosomes to the trans-Golgi network	Is localized in endosome/lysosome compartment; promotes TLR4 and TLR9 lysosomal degradation inducing a negative regulation of TLR4/TLR9- triggered responses (including MAPKs, NF-kB, IL-6, TNF-α, type I IFN)	Wang et al., 2007 (128); Yao et al., 2009 (129)	4		5
	RGS16	2DF-iMacs	2DF-iMacs	Regulator of G Protein Signaling 16; regulates G protein-coupled receptor signaling cascades	Restricts proinflammatory response (IL-1β, IL-6, IL-8, TNF-α), enhances IL-10 production by macrophages	Suurväli et al., 2015 (130)	4
	ABCG2		EBS-iMacs	ATP Binding Cassette Subfamily G Member 2 (Junior Blood Group); membrane-associated protein, a member of the superfamily of ATP-binding cassette (ABC) transporters	Expressed by M2 macrophages, sustains drug efflux	Kim et al., 2021 (131)	4
	ANXA1		EBS-iMacs	Annexin A1	Favors M2 polarization, negatively regulates inflammatory cytokine production by macrophages	Yang et al., 2009 (132); Moraes et al., 2017 (133); Novizio et al., 2021 (134)	4
	ATP8B1		EBS-iMacs	ATPase Phospholipid Transporting 8B1; a member of the P-type cation transport ATPase family	Is Involved in the polarization of M2c macrophages	Hayashi et al., 2018 (135)	4
	HS3ST2		EBS-iMacs	Heparan Sulfate-Glucosamine 3-Sulfotransferase 2	Is expressed by M2 macrophages	Martinez et al., 2015 (136)	4
	ABCC6		2DF-iMacs	ATP Binding Cassette Subfamily C Member 6; a member of the superfamily of ATP-binding cassette (ABC) transporters	Involved in the negative regulation of inflammation and protection against atherosclerosis as follows from increased levels of IL-6, IL-12 and IL17A and the induction of atherosclerosis in ABCC6-deficient Ldlr−/− mice	Brampton et al., 2021 (137)	4		6
	ALDH2		2DF-iMacs	Aldehyde Dehydrogenase 2 Family Member	Restricts inflammatory response; exerts protective effect against plaque and foam macrophage formation	Pan et al., 2016 (138); Zhong et al., 2019 (139); Zhag et al., 2022 (140)	4		6
	AXL		2DF-iMacs	AXL Receptor Tyrosine Kinase; a member of the Tyro3-Axl-Mer (TAM) receptor tyrosine kinase subfamily	Is expressed by M2 macrophages, mediates immune suppression; some studies reported the induction of AXL expression by inflammatory stimuli	Myers et al., 2019 (141)	4
	CD9		2DF-iMacs	Tetraspanin 29, a member of the transmembrane 4 superfamily	The expression increases following macrophage differentiation; negatively regulates macrophage response to LPS (TNF-α, MMP2, MMP9); is down-regulated in response to LPS	Suzuki et al., 2009 (142); Jin et al., 2013 (143); Tippett et al., 2013 (144)	4
	CDK5R1		2DF-iMacs	Cyclin Dependent Kinase 5 Regulatory Subunit 1; an activator of cyclin-dependent kinase 5 (CDK5)	Mediates translation control for the regulation of inflammatory gene expression in macrophages	Arif et al., 2011, 2012 (145,146)	4
	CSF3R		2DF-iMacs	Colony Stimulating Factor 3 Receptor	Has been associated with TAMs	Hollmén et al., 2015 (147)	4
	CX3CR1		2DF-iMacs	C-X3-C Motif Chemokine Receptor 1	Is expressed by tissue-resident, alternatively-activated, profibrotic M2 macrophages; CX3CR1+ macrophages have been associated with cancerogenesis and colitis	Kostadinova et al., 2010 (148); Zheng et al., 2013 (149); Ishida et al., 2008, 2017 (150,151); Burgess et al., 2019 (152)	4
	FCGR2B		2DF-iMacs	Fc gamma receptor IIb	Is the only inhibitory signalling receptor of the FcγR family; reduces FcγR-mediated phagocytosis and the release of proinflammatory cytokines; is highly expressed by TAMs; in mice, FCGR2B deficiency is associated with lupus nephritis	Smith et al., 2010 (153); Surawut et al., 2017 (154)	4		8
	GPX7		2DF-iMacs	Glutathione Peroxidase 7	Negatively regulates TNF-α-induced activation of proinflammatory NF-κB signaling	Peng et al., 2014 (155)	4
	LIF		2DF-iMacs	Leukemia inhibitory factor, member of interleukin 6 family Cytokines	Exerts immunosuppressive effect; in tumors, high-level expression of LIF have been associated with the accumulation of TAMs	Davis et al., 2018 (156); Pascual-García et al., 2019 (157)	4
	NR4A1		2DF-iMacs	Nuclear Receptor Subfamily 4 Group A Member 1; a member of the steroid-thyroid hormone-retinoid receptor superfamily	Induces an anti-inflammatory metabolic state, dampens the expression of TNF-α, supports the expression of arginase 1, protects against chronic inflammatory diseases such as atherosclerosis.	Hanna et al., 2012 (158); Koenis et al., 2018 (159)	4		6
	PHGDH		2DF-iMacs	Phosphoglycerate Dehydrogenase; catalyzes the reversible oxidation of 3-phospho-D-glycerate to 3-phosphonooxypyruvate, 2-hydroxyglutarate to 2-oxoglutarate and (S)-malate to oxaloacetate	Is considered as a metabolic checkpoint of M2 macrophages: produces a-ketoglutarate that is essential for M2; is repressed in LPS-stimulated macrophagesand and is up-regulated in IL-4-stimulated macrophages	Liu et al., 2017 (160); Wilson et al., 2020 (161)	4
	SNAI1		2DF-iMacs	Snail Family Transcriptional Repressor 1	Is implicated in the induction of M2-like macrophage phenotype, immune suppression and immune tolerance	Zhang et al., 2016 (162)	4
	TRIM58		2DF-iMacs	Tripartite Motif Containing 58; a RING E3-ubiquitin ligase	Is implicated in the proteosome-dependent degradation of TLR2 and the inhibition of TLR2-mediated signaling pathways	Eyking et al., 2019 (163)	4
Implicated in antigen presentation, endosome functioning and costimulation	CD70	2DF-iMacs		CD70 Molecule, the ligand for CD27, a member of TNF ligand family	Co-stimulatory molecule involved in the generation and maintenance of T-cell immunity; in macrophages, supports cell inflammatory (NO, ROS) and metabolically active state	Nolte et al., 2009 (164); Winkels et al., 2017 (165)	5
	CTSF	2DF-iMacs		Cathepsin F. papain family cysteine proteinase, a component of the lysosomal proteolytic system	Is expressed exclusively in macrophages, is localized in cell endosomal compartment, degrades MHCII-associated invariant chain to CLIP, which is required for antigen presentation	Shi et al., 2000 (166)	5
	HLA-DRB1	2DF-iMacs		Major Histocompatibility Complex, Class II, DR Beta 1	In complex with the HLA-DRA presents antigens to CD4 T cells	https://www.ncbi.nlm.nih.gov/gene/3123	5
	HLA-F	2DF-iMacs		Major Histocompatibility Complex, Class I, F; Non-classical MHC class Ib molecule	Negative regulator of MAPKs; inhibits LPS-induced TNF-α production by macrophages, can exert immunosuppressive effect	Marchesi et al., 2013 (167); Lin et al., 2019 (168)	5		4
	CD27		2DF-iMacs	CD27 molecule; a member of the TNF-receptor superfamily	A ligand of CD70 receptor; is involved in CD27/CD70 cell costimulation; is predominatly expressed by T-? B- and NK cells; has been shown to be exrpessed by activated macrophages in tumors	Seyfrid et al., 2022 (169); Nolte et al., 2009 (164)	5
	CD74		2DF-iMacs	CD74 molecule (the invariant chain, Ii)	Enables a proper folding and traficking of MHC class II by stabilizing peptide-free MHC class II alpha/beta heterodimers; also serves as a receptor for MIF	Fortin et al., 2013 (170); Figueiredo et al., 2018 (171)	5
	HLA-DMB		2DF-iMacs	Major Histocompatibility Complex, Class II, DM Beta	Participates in MHC class II peptide loading by releasing CLIP from MHC class II and freeing the peptide binding site of MHC II for antigenic peptide	https://www.ncbi.nlm.nih.gov/gene/3109	5
	HLA-DPA1		2DF-iMacs	Major Histocompatibility Complex, Class II, DP Alpha 1	Binds and presents exogenous peptides derived from exogenous antigens that access the endocytic route of antigen presenting cells	https://www.ncbi.nlm.nih.gov/gene/3113	5
	HLA-DQB1		2DF-iMacs	Major Histocompatibility Complex, Class II, DQ Beta 1	Binds and presents peptides derived from exogenous antigens that access the endocytic route of antigen presenting cells	https://www.ncbi.nlm.nih.gov/gene/3119	5
	TSPAN7		2DF-iMacs	Tetraspanin 7, a member of the transmembrane 4 superfamily	Forms membrane tetrasponin-enriched microdomains and regulates multiple cell functions, including antigen presentation, endocytosis and pathogen recognition	Saiz et al., 2018 (172); Jankovičová et al., 2020 (173)	5
Invovled in lipid homeostasis and foam macrophage formation	LSS	EBS-iMacs		Lanosterol Synthase; catalyzes the conversion of (S)-2,3 oxidosqualene to lanosterol	Catalyzes the first step in cholesterol biosynthesis; contributes to the cholesterol deposition and foam macrophage formation; reduces proinflammatory response and increases phagocytosis	Rowe et al., 2003 (174); Huff et al., 2005 (175)	6		8
	ACACB	2DF-iMacs	2DF-iMacs	Acetyl-CoA Carboxylase Beta; catalyzes the carboxylation of acetyl-CoA to malonyl-CoA,	Is associated with the outer mitochondrial membrane, regulates fatty acid oxidation; in macrophages, is expressed at low levels; ACACB-KO mice are resistant to obesity and diet-induced diabetes	Stüve et al., 2018 (176); Galván-Peña et al., 2019 (177)	6
	GSDMD	2DF-iMacs		Gasdermin D; precursor of the pore-forming protein	Generates membrane pores for the release of mature IL-1β; is involved in foam cell formation and atherosclerosis; negative regulation of cyclic GMP–AMP synthase (cGAS)–dependent inflammation was also reported	Ma et al., 2020 (178); Opoku et al., 2021 (179)	6
	HDC	2DF-iMacs		Histidine Decarboxylase; a member of the group II decarboxylase family, converts L-histidine to histamine	Promotes foam cell formation; the expression increases following iMac differentiation	László et al., 2001 (180); Xu et al., 2017 (181)	6
	MSR1	2DF-iMacs	2DF-iMacs	Macrophage Scavenger Receptor 1	Macrophage scavenger phagocytic receptor; mediates endocytosis of LDL and foam macrophage formation; favors proinflammatory macropahge	Guo et al., 2019 (182); Kong et al., 2020 (183); Yang et al., 2020 (184); Govaere et al., 2022 (185)	6		1	8
	ROR2	2DF-iMacs	2DF-iMacs	Receptor Tyrosine Kinase Like Orphan Receptor 2; tyrosine-protein kinase receptor	Has been implicated in the accumulation of cholesterol in macrophages	Zheng et al., 2022 (186)
	UNC5B	2DF-iMacs	2DF-iMacs	Unc-5 Netrin Receptor B	Up-regulated in macrophages exposed to ox-LDL or oxidative stress; expressed in foam macrophages and atherosclerotic plaques	van Gils et al., 2012 (187); Ramkhelawon et al., 2013 (188); Yang et al., 2018 (189)	6
	ALOX15B		2DF-iMacs	Arachidonate 15-Lipoxygenase Type B; non-heme iron-containing dioxygenase, catalyzes the peroxidation of polyunsaturated fatty acids resulting to the generation of bioactive lipid mediators	Is the main 12/15-lipoxygenase expressed in human macrophages; the expression is enhanced in response to LPS, IL-4, IL-13, hypoxia; is highly expressed in atherosclerotic lesions, contributes to the formation of atherogenic ox-LDL and cellular accumulation of cholesterol and its intermediates	Wuest et al., 2012 (190); Snodgrass et al., 2019 (191)	6
	LDRL		2DF-iMacs	Low Density Lipoprotein Receptor; binds and endocytoses LDL	Mediates LDL uptake; facilitates the development of atherosclerosis	Herijgers et al., 2020 (192); Farahi et al., 201 (193)	6
	OLR1		2DF-iMacs	Oxidized Low Density Lipoprotein Receptor 1; mediates the recognition, internalization and degradation of oxLDL	Mediates the uptake of Ox-LDL by macrophages; is implicated in macrophage inflammatory response (reactive oxygen species), lipid deposition, foam cell formation and atherosclerotic plaque instability	Arjuman et al., 2013 (194); Arslan et al., 2017 (195); Farahi et al., 2021 (196)	6
Implicated in osteoclastogenesis	CD109	2DF-iMacs		CD 109 molecule; glycosyl phosphatidylinositol (GPI)-linked glycoprotein	Is involved in osteoclastogenesis and rheumatoid arthritis pathogenesis; inhibits TGF-β-induced erythroid differentiation; is induced by inflammatory (TNF-α, IL-1β) signals and down-regulated in IL-4 activated macrophages	Wang et al., 2013 (197); Gumdra et al., 2014 (124); Song et al., 2019 (198); Tanabe et al., 2022 (199)	7
	NDRG1	2DF-iMacs	2DF-iMacs	N-Myc Downstream Regulated 1; necessary for p53-mediated caspase activation and apoptosis	Is involved in the differentiation of macrophages and osteoclasts; NDRG1 deficiency suppresses bone remodeling and inflammatory angiogenesis	Watari et al., 2016 (200)	7
	TNFSF11	2DF-iMacs		TNF Superfamily Member 11 (TRANCE, RANKLE, CD254)	Is a key factor for osteoclast differentiation and activation	Theoleyre et al., 2004 (201); Takayanagi et al., 2007 (202); Jeganathan et al., 2014 (203)	7
	KITL		EBS-iMacs	KIT Ligand (Stem Cell Factor, SCF); th Ligand for the receptor-type protein-tyrosine kinase KIT	Stimultates cell proliferation, survival and differentiation; supports the proliferation and the survival of hematopoietic stem and progenitor cells; during embryogenesis, drives the formation of erythro-myeloid precursors	Al-Muhsen et al., 2004 (204); Kent et al., 2008 (205); Lennartsson et al., 2012 (206); Ahmed et al., 2020 (207) ; Lyadova et al., 2021 (208)	7
	FAM102A		2DF-iMacs	Family With Sequence Similarity 102 Member A	Promotes osteoclastogenesis by inhibiting antiosteoclastogenic gene Irf8	Jeong et al., 2020 (209); Choi et al., 2013 (210)	7
	PMEPA1		2DF-iMacs	Prostate Transmembrane Protein, Androgen Induced 1 ; transmembrane protein that contains a Smad interacting motif (SIM)	A vesicular membrane protein; the expression is induced by RANKL; is implicated in the regulation of osteoclastogenesis (negative and positive effects have been reported)	Funakubo et al., 2018 (211); Molstad et al., 2020 (212); Hirata et al., 2021 (213)	7
	RUNX2		2DF-iMacs	RUNX Family Transcription Factor 2	Promotes osteogenesis and osteoblast differentiation; has been implicated in the development of atherosclerosis	Byon et al., 2012 (214); Zhong et al., 2019 (215); Muñoz et al., 2020 (216)	7		6
Implicated in phagocytosis and antibacterial response	ICAM1	EBS-iMacs		Intercellular Adhesion Molecule 1; a cell surface integrin binding glycoprotein	Is induced by LPS, is implicated in macrophage phagocytosis and efferocytosis	Zhong et al., 2020 (217); Wiesolek et al., 2021 (218)	8
	LEPR	2DF-iMacs		Leptin Receptor; a member of the gp130 family of cytokine receptors	Is involved in macrophage phagocytosis and antibacterial response	Alti et al., 2018 (219)	8
	LSP1	2DF-iMacs		Lymphocyte Specific Protein 1; an intracellular F-actin binding protein	Is essential for Fcγ receptor–mediated phagocytosis	Jongstra et al., 1994 (220); Maxeiner t al., 2015 (221)	8
	DRAM1		EBS-iMacs	DNA Damage Regulated Autophagy Modulator 1; a lysosomal membrane protein	Is required for phagosome maturation and acidification; mediates autophagic defense against intracellular pathogens	van der Vaart et al., 2014 (222); Zhang et al., 2020 (223)	8
	SLC9A9		EBS-iMacs	Solute Carrier Family 9 Member A9 (NHE9); sodium/proton exchanger located on endosomes/phagosomes	Alkalizes endosomes, prevents acidification of maturing phagosomes, hinders phagosome motion preventing phagosome-lysosome fusion, impairs macrophage microbicidal activity	Shamroukh et al., 2022 (224)	8
	APOL3		2DF-iMacs	Apolipoprotein L3	Targets intracellular pathogens mediating bacterial control	Gaudet et al., 2021 (225)	8
	PLAC8		2DF-iMacs	Placenta Associated 8	Is implicated in macrophage antibacterial response	Ledford et al., 2007 (226); Johnson et al., 2012 (227)	8
	TMEM255A		2DF-iMacs	Transmembrane Protein 255A; is involved in endosomes maturation	Negatively regulates the phagocytosis of large particles	Morioka et al., 2018 (228)	8
aGenes differentially expressed between iMA-derived EBS-iMacs and 2DF-iMacs and between K7-derived EBS-iMacs and 2DF-iMacs were analyzed for their specific roles in marophage functionality based on the available publications and grouped accordingly. The corresponding references are presented in Table S3-3
bTAM, tumor-associated macrophages

## Sheet: Table S2.3 EBS vs 2DF_DEG refer
Supplementary Table 2.3 Selected genes differentially exrpessed between EBS-iMacs and 2DF-iMacs: references to Tables S2.1 and S2.2
1	Rubinow K, Wall VZ, Nelson J, Mar D, Bomsztyk K, Askari B, Lai MA, Smith KD, Han MS, Vivekanandan-Giri A, Pennathur S, Albert CJ, Ford DA, Davis RJ, Bornfeldt KE (2013) Acyl-CoA synthetase 1 is induced by Gram-negative bacteria and lipopolysaccharide and is required for phospholipid turnover in stimulated macrophages. J Biol Chem 288(14):9957-9970. https://doi.org/10.1074/jbc.M113.458372
2	Yang P, Chen W, Xu H, Yang J, Jiang J, Jiang Y, Xu G (2021) Correlation of CCL8 expression with immune cell infiltration of skin cutaneous melanoma: potential as a prognostic indicator and therapeutic pathway. Cancer Cell 21(1):635. https://doi.org/10.1186/s12935-021-02350-8 CCL8
3	Lang R, Raffi FAM (2019) Dual-specificity phosphatases in immunity and infection: an update. Int J Mol Sci 20(11):2710. https://doi.org/10.3390/ijms20112710
4	Zhang F, Tang B, Zhang Z, Xu Di, Ma G (2019) DUSP6 Inhibitor (E/Z)-BCI hydrochloride attenuates lipopolysaccharide-induced inflammatory responses in murine macrophage cells via activating the Nrf2 signaling axis and inhibiting the NF-κB pathway. Inflammation 42(2):672-681. https://doi.org/10.1007/s10753-018-0924-2
5	Zhang B, Yuan P, Xu G, Chen Z, Li Z, Ye H, Wang J, Shi P, Sun X (2021) DUSP6 expression is associated with osteoporosis through the regulation of osteoclast differentiation via ERK2/Smad2 signaling. Cell Death Dis 12:825. https://doi.org/10.1038/s41419-021-04110-y
6	Schneider JG, Yang Z, Chakravarthy MV, Lodhi IJ, Wei X, Turk J, Semenkovich CF (2010) Macrophage fatty-acid synthase deficiency decreases diet-induced atherosclerosis. J Biol Chem 285(30):23398-409. https://doi.org/10.1074/jbc.M110.100321
7	Carroll RG, Zasłona Z, Galván-Peña S, Koppe EL, Sévin DC, Angiari S, Triantafilou M, Triantafilou K, Modis LK, O'Neill LA (2018) An unexpected link between fatty acid synthase and cholesterol synthesis in proinflammatory macrophage activation. J Biol Chem 293(15):5509-5521. https://doi.org/10.1074/jbc.RA118.001921
8	Batista-Gonzalez A, Vidal R, Criollo A, Carreño LJ (2020) New insights on the role of lipid metabolism in the metabolic reprogramming of macrophages. Front Immunol 10:2993. https://doi.org/10.3389/fimmu.2019.02993
9	Li G, Ren H, Wu X, Hu Q, Hong Z, Wang G, Gu G, Ren J, Li J (2020) Follistatin like protein-1 modulates macrophage polarization and aggravates dextran sodium sulfate-induced colitis. Int Immunopharmacol 83:106456. https://doi.org/10.1016/j.intimp.2020.106456
10	Rao J, Wang H, Ni M, Wang Z, Wang Z, Wei S, Liu M, Wang P, Qiu J, Zhang L, Wu C, Shen H, Wang X, Cheng F, Lu L (2022) FSTL1 promotes liver fibrosis by reprogramming macrophage function through modulating the intracellular function of PKM2. Gut gutjnl-2021-325150. https://doi.org/10.1136/gutjnl-2021-325150
11	Pereira C, Schaer DJ, Bachli EB, Kurrer MO, Schoedon G (2008). Wnt5A/CaMKII signaling contributes to the inflammatory response of macrophages and is a target for the antiinflammatory action of activated protein C and interleukin-10. Arterioscler Thromb Vasc Biol 28(3):504-10. https://doi.org/10.1161/ATVBAHA.107.157438
12	Blumenthal A, Ehlers S, Lauber J, Buer J, Lange C, Goldmann T, Heine H, Brandt E, Reiling N (2006) The Wingless homolog WNT5A and its receptor Frizzled-5 regulate inflammatory responses of human mononuclear cells induced by microbial stimulation. Blood 108(3):965-73. https://doi.org/10.1182/blood-2005-12-5046
13	Meana C, Peña L, Lordén G, Esquinas E, Guijas C, Valdearcos M, Balsinde J, Balboa MA (2014) Lipin-1 integrates lipid synthesis with proinflammatory responses during TLR activation in macrophages. J Immunol 193 (9)4614-4622. https://doi.org/10.4049/jimmunol.1400238
14	Balboa MA, de Pablo N, Meana C, Balsinde J (2019) The role of lipins in innate immunity and inflammation. Biochim Biophys Acta Mol Cell Biol Lipids 1864(10):1328-1337. https://doi.org/10.1016/j.bbalip.2019.06.003
15	Rao KM (2001) MAP kinase activation in macrophages. J Leuk Biol 69(1):3-10. https://doi.org/10.1189/jlb.69.1.3
16	Baek HS, Min HJ, Hong VS, Kwon TK, Park JW, Lee J, Kim S (2020) Anti-inflammatory effects of the novel PIM kinase inhibitor KMU-470 in RAW 264.7 cells through the TLR4-NF-κB-NLRP3 pathway. Int J Mol Sci 21(14):5138. https://doi.org/10.3390/ijms21145138
17	Wang J, Cao Y, Liu Y, Zhang X, Ji F, Li J, Zou Y (2019) PIM1 inhibitor SMI-4a attenuated lipopolysaccharide-induced acute lung injury through suppressing macrophage inflammatory responses via modulating p65 phosphorylation. Int Immunopharmacol 73:568-574. https://doi.org/10.1016/j.intimp.2019.05.040
18	Xia Y, He F, Wu X, Tan B, Chen S, Liao Y, Qi M, Chen S, Peng Y, Yin Y, Ren W (2021) GABA transporter sustains IL-1β production in macrophages. Sci Adv 7(15):eabe9274. https://doi.org/10.1126/sciadv.abe9274
19	De Paepe B, Zschüntzsch J, Šokčević T, Weis J, Schmidt J, De Bleecker JL (2018) Induction of osmolyte pathways in skeletal muscle inflammation: novel biomarkers for myositis. Front Neurol 9:846. https://doi.org/10.3389/fneur.2018.00846
20	Zhang Z, Liu N, Chen X, Zhang F, Kong T, Tang X, Yang Q, Chen W, Xiong X, Chen X (2021) UCHL1 regulates inflammation via MAPK and NF-κB pathways in LPS-activated macrophages. Cell Biol Int 45(10):2107-2117. https://doi.org/10.1002/cbin.11662
21	Huang Y, He S, Chen Y, Sheng J, Fu Y, Du X, Yang Y, Liu H, Han Z, Huang Y, Wen Q, Zhou C, Zhou X, Hu S, Ma L (2022) UCHL1 promoted polarization of M1 macrophages by regulating the PI3K/AKT signaling pathway. J Inflamm Res 15:735-746. https://doi.org/10.2147/JIR.S343487
22	Min BK, Park S, Kang HJ, Kim DW, Ham HJ, Ha CM, Choi BJ, Lee JY, Oh CJ, Yoo EK, Kim HE, Kim BG, Jeon JH, Hyeon DY, Hwang D, Kim YH, Lee CH, Lee T, Kim JW, Choi YK, Park KG, Chawla A, Lee J, Harris RA, Lee IK (2019) Pyruvate dehydrogenase kinase is a metabolic checkpoint for polarization of macrophages to the M1 phenotype. Front Immunol 10:944. https://doi.org/10.3389/fimmu.2019.00944
23	Na YR, Jung D, Song J, Park JW, Hong JJ, Seok SH (2020) Pyruvate dehydrogenase kinase is a negative regulator of interleukin-10 production in macrophages. J Mol Cell Biol 12(7):543-555. https://doi.org/10.1093/jmcb/mjz113
24	Ikeda O, Sekine Y, Kakisaka M, Tsuji S, Muromoto R, Ohbayashi N, Oritani K, Yoshimura A, Matsuda T (2007) STAP-2 regulates c-Fms/M-CSF receptor signaling in murine macrophage Raw 264.7 cells. Biochem Biophys Res Commun 358(3):931-7. https://doi.org/10.1016/j.bbrc.2007.05.030
25	Matsuda T, Oritani K (2021) STAP-2 Adaptor protein regulates multiple steps of immune and inflammatory responses. Biol Pharm Bull 44(7):895-901. https://doi.org/10.1248/bpb.b21-00224
26	Perisic L, Hedin E, Razuvaev A, Lengquist M, Osterholm C, Folkersen L, Gillgren P, Paulsson-Berne G, Ponten F, Odeberg J, Hedin U (2013) Profiling of atherosclerotic lesions by gene and tissue microarrays reveals PCSK6 as a novel protease in unstable carotid atherosclerosis. Arterioscler Thromb Vasc Biol 33(10):2432-43. https://doi.org/10.1161/ATVBAHA.113.301743
27	Ricci C, Ruscica M, Camera M, Rossetti L, Macchi C, Colciago A, Zanotti I, Lupo MG, Adorni MP, Cicero AFG, Fogacci F, Corsini A, Ferri N (2018) PCSK9 induces a pro-inflammatory response in macrophages. Sci Rep 8(1):2267. https://doi.org/10.1038/s41598-018-20425-x
28	Testa G, Staurenghi E, Giannelli S, Sottero B, Gargiulo S, Poli G, Gamba P, Leonarduzzi G (2021) Up-regulation of PCSK6 by lipid oxidation products: A possible role in atherosclerosis. Biochimie 181:191-203. https://doi.org/10.1016/j.biochi.2020.12.012
29	Naus S, Blanchet MR, Gossens K, Zaph C, Bartsch JW, McNagny KM, Ziltener HJ (2010) The metalloprotease-disintegrin ADAM8 is essential for the development of experimental asthma. Am J Respir Crit Care Med 181(12):1318-28. https://doi.org/10.1164/rccm.200909-1396OC
30	Dreymueller D, Pruessmeyer J, Schumacher J, Fellendorf S, Hess FM, Seifert A, Babendreyer A, Bartsch JW, Ludwig A (2017) The metalloproteinase ADAM8 promotes leukocyte recruitment in vitro and in acute lung inflammation. Am J Physiol Lung Cell Mol Physiol 313(3):L602-L614. https://doi.org/10.1152/ajplung.00444.2016
31	Theodorou K, van der Vorst EPC, Gijbels MJ, Wolfs IMJ, Jeurissen M, Theelen TL, Sluimer JC, Wijnands E, Cleutjens JP, Li Y, Jansen Y, Weber C, Ludwig A, Bentzon JF, Bartsch JW, Biessen EAL, Donners MMPC (2017) Whole body and hematopoietic ADAM8 deficiency does not influence advanced atherosclerotic lesion development, despite its association with human plaque progression. Sci Rep 7(1):11670. http…
32	Pastor F, Dumas K, Barthélémy MA, Regazzetti C, Druelle N, Peraldi P, Cormont M, Tanti JF, Giorgetti-Peraldi S (2017) Implication of REDD1 in the activation of inflammatory pathways. Sci Rep 7(1):7023. https://doi.org/10.1038/s41598-017-07182-z
33	Chae JJ, Wood G, Masters SL, Richard K, Park G, Smith BJ, Kastner DL (2006) The B30.2 domain of pyrin, the familial Mediterranean fever protein, interacts directly with caspase-1 to modulate IL-1beta production. Proc Natl Acad Sci U S A 103(26):9982-7. https://doi.org/10.1073/pnas.0602081103
34	Papin S, Cuenin S, Agostini L, Martinon F, Werner S, Beer HD, Grütter C, Grütter M, Tschopp J (2007) The SPRY domain of Pyrin, mutated in familial Mediterranean fever patients, interacts with inflammasome components and inhibits proIL-1β processing. Cell Death Differ 14(8):1457–1466. https://doi.org/10.1038/sj.cdd.4402142
35	Shiba T, Tanaka T, Ida H, Watanabe M, Nakaseko H, Osawa M, Shibata H, Izawa K, Yasumi T, Kawasaki Y, Saito MK, Takita J, Heike T, Nishikomori R (2019) Functional evaluation of the pathological significance of MEFV variants using induced pluripotent stem cell-derived macrophages. J Allergy Clin Immunol 144(5):1438-1441.e12. https://doi.org/10.1016/j.jaci.2019.07.039
36	Schnappauf O, Chae JJ, Kastner DL, Aksentijevich I (2019) The Pyrin Inflammasome in Health and Disease. Front. Immunol. 10. https://doi.org/10.3389/fimmu.2019.01745
37	Patel KM, Strong A, Tohyama J, Jin X, Morales CR Billheimer J, Millar J, Kruth H, Rader DJ (2015) Macrophage sortilin promotes LDL uptake, foam cell formation, and atherosclerosis. Circ. Res 116(5):789-796. https://doi.org/10.1161/CIRCRESAHA.116.30581
38	Talbot H, Saada S, Naves T, Gallet PF, Fauchais AL, Jauberteau MO (2019). Regulatory roles of Sortilin and SorLA in immune-related processes. Front Pharmacol 9:1507. https://doi.org/10.3389/fphar.2018.01507
39	Frucht DM, Aringer M, Galon J, Danning C, Brown M, Fan S, Centola M, Wu CY, Yamada N, El Gabalawy H, O'Shea JJ (2000) Stat4 is expressed in activated peripheral blood monocytes, dendritic cells, and macrophages at sites of Th1-mediated inflammation. J Immunol 164(9):4659-64. https://doi.org/10.4049/jimmunol.164.9.4659
40	Fukao T, Frucht DM, Yap G, Gadina M, O'Shea JJ, Koyasu S (2001) Inducible expression of Stat4 in dendritic cells and macrophages and its critical role in innate and adaptive immune responses. J Immunol 166(7):4446-55. https://doi.org/10.4049/jimmunol.166.7.4446
41	Fu C, Jiang L, Xu X, Zhu F, Zhang S, Wu X, Liu Z, Yang X, Li S (2016) STAT4 knockout protects LPS-induced lung injury by increasing of MDSC and promoting of macrophage differentiation. Respir Physiol Neurobiol 223:16-22. https://doi.org/10.1016/j.resp.2015.11.016
42	Lee WH, Kim SH, Lee Y, Lee BB, Kwon B, Song H, Kwon BS, Park JE (2001) Tumor necrosis factor receptor superfamily 14 is involved in atherogenesis by inducing proinflammatory cytokines and matrix metalloproteinases. Arterioscler Thromb Vasc Biol 21(12):2004-10. https://doi.org/10.1161/hq1201.098945
43	Kim HM, Jeong CS, Choi HS, Kawada T, Yu R (2011) LIGHT/TNFSF14 enhances adipose tissue inflammatory responses through its interaction with HVEM. FEBS Lett 585(3):579-84. https://doi.org/10.1016/j.febslet.2011.01.011
44	Kim J, Chang W, Jung Y, Song K, Lee I (2012) Wnt5a activates THP-1 monocytic cells via a β-catenin-independent pathway involving JNK and NF-κB activation. Cytokine 60(1):242-8. https://doi.org/10.1016/j.cyto.2012.06.013
45	Shao Y, Zheng Q, Wang W, Xin N, Song X, Zhao C (2016) Biological functions of macrophage-derived Wnt5a, and its roles in human diseases. Oncotarget 7:67674-67684. https://doi.org/10.18632/oncotarget.11874
46	Malsin ES, Kim S, Lam AP, Gottardi CJ (2019) Macrophages as a source and recipient of Wnt signals. Front Immunol 10:1813. https://doi.org/10.3389/fimmu.2019.01813
47	Ming XF, Rajapakse AG, Yepuri G, Xiong YY, Carvas JM, Ruffieux J, Scerri I, Wu Z, Popp K, Li J, Sartori C, Scherrer U, Kwak BR, Montani JP, Yang Z (2012) Arginase II promotes macrophage inflammatory responses through mitochondrial reactive oxygen species, contributing to insulin resistance and atherogenesis. J Am Heart Assoc 1(4):e000992. https://doi.org/10.1161/JAHA.112.000992
48	Yang Z, Ming XF (2014) Functions of arginase isoforms in macrophage inflammatory responses: impact on cardiovascular diseases and metabolic. Disorders Front Immunol 5:533. https:// doi.org/10.3389/fimmu.2014.00533
49	Ashley JW, Hancock WD, Nelson AJ, Bone RN, Tse HM, Wohltmann M, Turk J, Ramanadham S (2016) Polarization of macrophages toward M2 phenotype is favored by reduction in iPLA2β (Group VIA Phospholipase A2). J Biol Chem 291(44):23268-23281. https://doi.org/10.1074/jbc.M116.754945
50	Dowling JK, Afzal R, Gearing LJ, Cervantes-Silva MP, Annett S, Davis GM, Santi CD, Assmann N, Dettmer K, Gough DJ, Bantug GR, Hamid FI, Nally FK, Duffy CP, Gorman AL, Liddicoat AM, Lavelle EC, Hess C, Oefner PJ, Finlay DK, Davey GP, Robson T, Curtis AM, Hertzog PJ, Williams BRG, McCoy CE (2021) Mitochondrial arginase-2 is essential for IL-10 metabolic reprogramming of inflammatory macrophages. Na…
51	Sierra-Filardi E, Nieto C, Domínguez-Soto A, Barroso R, Sánchez-Mateos P, Puig-Kroger A, López-Bravo M, Joven J, Ardavín C, Rodríguez-Fernández JL, Sánchez-Torres C, Mellado M, Corbí AL (2014) CCL2 shapes macrophage polarization by GM-CSF and M-CSF: identification of CCL2/CCR2-dependent gene expression profile. J Immunol 192(8):3858-67. https://doi.org/10.4049/jimmunol.1302821
52	Carson WF 4th, Salter-Green SE, Scola MM, Joshi A, Gallagher KA, Kunkel SL (2017) Enhancement of macrophage inflammatory responses by CCL2 is correlated with increased miR-9 expression and downregulation of the ERK1/2 phosphatase Dusp6. Cell Immunol 314:63-72. https://doi.org/10.1016/j.cellimm.2017.02.005
53	Gschwandtner M, Derler R, Midwood KS (2019) More Than Just Attractive: How CCL2 Influences Myeloid Cell Behavior Beyond Chemotaxis. Front. Immunol. 10. https://doi.org/10.3389/fimmu.2019.02759
54	Bruey JM, Bruey-Sedano N, Newman R, Chandler S, Stehlik C, Reed JC (2004) PAN1/NALP2/PYPAF2, an inducible inflammatory mediator that regulates NF-kappaB and caspase-1 activation in macrophages. J Biol Chem 279(50):51897-907. https://doi.org/10.1074/jbc.M406741200
55	Fontalba A, Gutierrez O, Fernandez-Luna JL (2007) NLRP2, an inhibitor of the NF-kappaB pathway, is transcriptionally activated by NF-kappaB and exhibits a nonfunctional allelic variant. J Immunol 179(12):8519-24. https://doi.org/10.4049/jimmunol.179.12.8519
56	Rossi MN, Pascarella A, Licursi V, Caiello I, Taranta A, Rega LR, Levtchenko E, Emma F, De Benedetti F, Prencipe G (2019) NLRP2 regulates proinflammatory and antiapoptotic responses in proximal tubular epithelial cells. Front Cell Dev Biol 7:252. https://doi.org/10.3389/fcell.2019.00252
57	Wang G, Abadía-Molina AC, Berger SB, Romero X, O'Keeffe MS, Rojas-Barros DI, Aleman M, Liao G, Maganto-García E, Fresno M, Wang N, Detre C, Terhorst C (2012) Cutting edge: Slamf8 is a negative regulator of Nox2 activity in macrophages. J Immunol 188(12):5829-32. https://doi.org/10.4049/jimmunol.1102620
58	Zeng X, Liu G, Peng W, He J, Cai C, Xiong W, Chen S, Yang M, Dong Z (2020) Combined deficiency of SLAMF8 and SLAMF9 prevents endotoxin-induced liver inflammation by downregulating TLR4 expression on macrophages. Cell Mol Immunol 17(2),153-162. https://doi.org/10.1038/s41423-018-0191-z
59	Romero-Pinedo S, Barros DIR, Ruiz-Magaña MJ, Maganto-García E, Moreno de Lara L, Abadía-Molina F, Terhorst C, Abadía-Molina AC (2022) SLAMF8 downregulates mouse macrophage microbicidal mechanisms via PI3K pathways. Front Immunol 13:910112. https://doi.org/10.3389/fimmu.2022.910112
60	Sayadi A, Nguyen AT, Bard FA, Bard-Chapeau EA (2013) Zip14 expression induced by lipopolysaccharides in macrophages attenuates inflammatory response. Inflamm Res 62(2):133-43. https://doi.org/10.1007/s00011-012-0559-y
61	Lee HJ, Joo M, Abdolrasulnia R, Young DG, Choi I, Ware LB, Blackwell TS, Christman BW (2010) Peptidylarginine deiminase 2 suppresses inhibitory κB kinase activity in lipopolysaccharide-stimulated RAW 264.7 macrophages. J Biol Chem 285(51):39655-62. https://doi.org/10.1074/jbc.M110.170290
62	Yu HC, Tung CH, Huang KY, Huang HB, Lu MC (2020) The essential role of peptidylarginine deiminases 2 for cytokines secretion, apoptosis, and cell adhesion in macrophage. Int J Mol Sci 21(16):5720. https://doi.org/10.3390/ijms21165720
63	Rae C, Graham A (2006) Human resistin promotes macrophage lipid accumulation. Diabetologia 49(5):1112-4. https://doi.org/10.1007/s00125-006-0187-6
64	Tariq S, Tariq S, Khaliq S, Lone KP (2022) Serum Resistin Levels and Related Genetic Variants Are Associated With Bone Mineral Density in Postmenopausal Women. Front Endocrinol (Lausanne) 13:868120. https://doi.org/https://doi.org/10.3389/fendo.2022.868120
65	Li Y, Yang Q, Cai D, et al (2021) Resistin, a Novel Host Defense Peptide of Innate Immunity. Front. Immunol. 12. https://doi.org/10.3389/fimmu.2021.699807
66	Mantuano E, Azmoon P, Brifault C, Banki MA, Gilder AS, Campana WM, Gonias SL (2017) Tissue-type plasminogen activator regulates macrophage activation and innate immunity. Blood 130(11):1364-1374. https://doi.org/10.1182/blood-2017-04-780205
67	Zalfa C, Azmoon P, Mantuano E, Gonias SL (2019) Tissue-type plasminogen activator neutralizes LPS but not protease-activated receptor-mediated inflammatory responses to plasmin. J Leukoc Biol 105(4):729-740. https://doi.org/10.1002/JLB.3A0818-329RRR
68	Das L, Azmoon P, Banki MA, Mantuano E, Gonias SL (2019) Tissue-type plasminogen activator selectively inhibits multiple toll-like receptors in CSF-1-differentiated macrophages. PLoS One 14(11):e0224738. https://doi.org/10.1371/journal.pone.0224738
69	Lin L, Jin Y, Hu K (2015) Tissue-type plasminogen activator (tPA) promotes M1 macrophage survival through p90 ribosomal S6 kinase (RSK) and p38 mitogen-activated protein kinase (MAPK) pathway. J Biol Chem 290(12):7910-7. https://doi.org/10.1074/jbc.M114.599688
70	Lin L, Hu K (2017) Tissue-type plasminogen activator modulates macrophage M2 to M1 phenotypic change through annexin A2-mediated NF-κB pathway. Oncotarget 8(50):88094-88103. https://doi.org/10.18632/oncotarget.21510
71	Qin H, Holdbrooks AT, Liu Y, Reynolds SL, Yanagisawa LL, Benveniste EN (2012) SOCS3 deficiency promotes M1 macrophage polarization and inflammation. J Immunol 189(7):3439-48. https://doi.org/10.4049/jimmunol.1201168
72	Spence S, Fitzsimons A, Boyd CR, Kessler J, Fitzgerald D, Elliott J, Gabhann JN, Smith S, Sica A, Hams E, Saunders SP, Jefferies CA, Fallon PG, McAuley DF, Kissenpfennig A, Johnston JA (2013) Suppressors of cytokine signaling 2 and 3 diametrically control macrophage polarization. Immunity. 38(1):66-78. https://doi.org/10.1016/j.immuni.2012.09.013
73	Wilson HM (2014) SOCS proteins in macrophage polarization and function. Front Immunol 5:357. https://doi.org/10.3389/fimmu.2014.00357
74	Gordon P, Okai B, Hoare JI, Erwig LP, Wilson HM (2016) SOCS3 is a modulator of human macrophage phagocytosis. J Leukoc Biol 100(4):771-780. https://doi.org/10.1189/jlb.3A1215-554RR
75	Vico T, Youssif C, Zare F, Comalada M, Sebastian C, Lloberas J, Celada A (2022) GM-CSF protects macrophages from DNA damage by inducing differentiation. Cells 11(6):935. https://doi.org/10.3390/cells11060935
76	Grasset MF, Gobert-Gosse S, Mouchiroud G, Bourette RP (2010) Macrophage differentiation of myeloid progenitor cells in response to M-CSF is regulated by the dual-specificity phosphatase DUSP5. J Leukoc Biol 87(1):127-35. https://doi.org/10.1189/jlb.0309151
77	Seo H, Cho YC, Ju A, Lee S, Park BC, Park SG, Kim JH, Kim K, Cho S (2017) Dual-specificity phosphatase 5 acts as an anti-inflammatory regulator by inhibiting the ERK and NF-κB signaling pathways. Sci Rep 7(1):17348. https://doi.org/10.1038/s41598-017-17591-9
78	Luo J, Xue D, Song F, Liu X, Li Wu, Wang Y (2020) DUSP5 (dual-specificity protein phosphatase 5) suppresses BCG-induced autophagy via ERK 1/2 signaling pathway. Mol Immunol 126:101-109. https://doi.org/10.1016/j.molimm.2020.07.019
79	Sharif O, Bolshakov VN, Raines S, Newham P, Perkins ND (2007) Transcriptional profiling of the LPS induced NF-kappaB response in macrophages. BMC Immunol 8:1. https://doi.org/10.1186/1471-2172-8-1
80	El Chartouni C, Schwarzfischer L, Rehli M (2010) Interleukin-4 induced interferon regulatory factor (Irf) 4 participates in the regulation of alternative macrophage priming. Immunobiology 215(9-10):821-5. https://doi.org/10.1016/j.imbio.2010.05.031
81	Horst AK, Bickert T, Brewig N, Ludewig P, van Rooijen N, Schumacher U, Beauchemin N, Ito WD, Fleischer B, Wagener C, Ritter U (2009) CEACAM1+ myeloid cells control angiogenesis in inflammation. Blood 113(26):6726-36. https://doi.org/10.1182/blood-2008-10-184556
82	Zhang Z, La Placa D, Nguyen T, Kujawski M, Le K, Li L, Shively JE (2019) 3CEACAM1 regulates the IL-6 mediated fever response to LPS through the RP105 receptor in murine monocytes. BMC Immunol 20(1):7. https://doi.org/10.1186/s12865-019-0287-y
83	Wang L, Song G, Zheng Y, et al (2015) Expression of Semaphorin 4A and its potential role in rheumatoid arthritis. Arthritis Res Ther 17:1–11. https://doi.org/10.1186%2Fs13075-015-0734-y
84	Meda C, Molla F, De Pizzol M, et al (2012) Semaphorin 4A exerts a proangiogenic effect by enhancing vascular endothelial growth factor-A expression in macrophages. J Immunol 188:4081–4092. https://doi.org/10.4049/jimmunol.1101435
85	Shea-Donohue T, Zhao A, Antalis TM (2014) SerpinB2 mediated regulation of macrophage function during enteric infection. Gut Microbes 5(2):254-8. https://doi.org/10.4161/gmic.28093
86	de las Casas-Engel M, Domínguez-Soto A, Sierra-Filardi E, Bragado R, Nieto C, Puig-Kroger A, Samaniego R, Loza M, Corcuera MT, Gómez-Aguado F, Bustos M, Sánchez-Mateos P, Corbíet AL (2013) Serotonin skews human macrophage polarization through HTR2B and HTR7. J Immunol 190(5):2301-10. https://doi.org/10.4049/jimmunol.1201133
87	Rashidi M, Bandala-Sanchez E, Lawlor K, Zhang Y, Neale AM, Vijayaraj SL, O'Donoghue R, Wentworth JM, Adams TE, Vince JE, Harrison LC (2018) CD52 inhibits Toll-like receptor activation of NF-κB and triggers apoptosis to suppress inflammation. Cell Death Differ 25(2):392-405. https://doi.org/10.1038/cdd.2017.173
88	Al-Mutairi MS, Cadalbert LC, McGachy HA, Shweash M, Schroeder J, Kurnik M, Sloss CM, Bryant CE, Alexander J, Plevinet R (2010) MAP Kinase phosphatase-2 plays a critical role in response to infection by Leishmania mexicana. PLoS Pathog 6(11): e1001192. https://doi.org/10.1371/journal.ppat.1001192
89	Ham J-E, Oh E-K, Kim D-H, Choi S-H (2015) Differential expression profiles and roles of inducible DUSPs and ERK1/2-specific constitutive DUSP6 and DUSP7 in microglia. Biochem Biophys Res Commun 467:254–260. https://doi.org/10.1016/j.bbrc.2015.09.180
90	Chen W, Zhong H, Wang X, Pang Q, Zhuang J, Hu J, Chen Y, Hu J, Liu J, Tang J (2018) Mig6 reduces inflammatory mediators production by regulating the activation of EGFR in LPS-induced endotoxemia. J Cell Physiol 233(9):6975-6983. https://doi.org/10.1002/jcp.26488
91	Bootcov MR, Bauskin AR, Valenzuela SM, Moore AG, Bansal M, He XY, Zhang HP, Donnellan M, Mahler S, Pryor K, Walsh BJ, Nicholson RC, Fairlie WD, Por SB, Robbins JM, Breit SN (1997) MIC-1, a novel macrophage inhibitory cytokine, is a divergent member of the TGF-beta superfamily. Proc Natl Acad Sci U S A 94(21):11514-9. https://doi.org/10.1073/pnas.94.21.11514
92	de Jager SC, Bermúdez B, Bot I, Koenen RR, Bot M, Kavelaars A, de Waard V, Heijnen CJ, Muriana FJ, Weber C, van Berkel TJ, Kuiper J, Lee SJ, Abia R, Biessen EA (2011) Growth differentiation factor 15 deficiency protects against atherosclerosis by attenuating CCR2-mediated macrophage chemotaxis. J Exp Med 208(2):217-25. https://doi.org/10.1084/jem.20100370
93	Ratnam NM, Peterson JM, Talbert EE, Ladner KJ, Rajasekera PV, Schmidt CR, Dillhoff ME, Swanson BJ, Haverick E, Kladney RD, Williams TM, Leone GW, Wang DJ, Guttridge DC (2017) NF-κB regulates GDF-15 to suppress macrophage surveillance during early tumor development. J Clin Invest 127(10):3796-3809. https://doi.org/10.1172/JCI91561
94	Jung SB, Choi MJ, Ryu D, Yi HS, Lee SE Chang, JY, Chung HK, Kim YK, Kang SG, Lee JH, Kim KS, Kim HJ, Kim CS, Lee CH, Williams RW, Kim H, Lee HK, Auwerx J, Shong M (2018) Reduced oxidative capacity in macrophages results in systemic insulin resistance. Nat Commun 9(1):1551. https://doi.org/10.1038/s41467-018-03998-z
95	Patsalos A, Halasz L, Medina-Serpas MA, Berger WK, Daniel B, Tzerpos P, Kiss M, Nagy G, Fischer C, Simandi Z, Varga T, Nagy L (2022) A growth factor-expressing macrophage subpopulation orchestrates regenerative inflammation via GDF-15. J Exp Med 219(1):e20210420. https://doi.org/10.1084/jem.20210420
96	Jodo A, Shibazaki A, Onuma A, Kaisho T, Tanaka T (2020) PDLIM7 synergizes with PDLIM2 and p62/Sqstm1 to Inhibit Inflammatory signaling by promoting degradation of the p65 subunit of NF-κB. Front Immunol 11:1559. https://doi.org/10.3389/fimmu.2020.01559
97	Kerrigan AM, Navarro-Nunez L, Pyz E, Finney BA, Willment JA, Watson SP, Brown GD (2012) Podoplanin-expressing inflammatory macrophages activate murine platelets via CLEC-2. J Thromb Haemost 10:484–486. https://doi.org/https://doi.org/10.1111/j.1538-7836.2011.04614.x
98	Astarita JL, Acton SE, Turley SJ (2012) Podoplanin: emerging functions in development, the immune system, and cancer. Front Immunol 3:283. https://doi.org/10.3389/fimmu.2012.00283
99	Eisemann T, Costa B, Peterziel H, Angel P (2019) Podoplanin positive myeloid cells promote glioma development by immune suppression. Front Oncol 9:187. https://doi.org/10.3389/fonc.2019.00187
100	Cheok YY, Tan GMY, Fernandez KC, et al (2021) Podoplanin drives motility of active macrophage via regulating filamin C during Helicobacter pylori infection. Front Immunol 12. https://doi.org/10.3389/fimmu.2021.702156
101	Decker CE, Yang Z, Rimer R, Park-Min KH, Macaubas C, Mellins ED, Novack DV, Faccio R (2015) Tmem178 acts in a novel negative feedback loop targeting NFATc1 to regulate bone mass. Proc Natl Acad Sci U S A 112(51):15654-9. https://doi.org/10.1073/pnas.1511285112
102	Mahajan S, Decker CE, Yang Z, Veis D, Mellins ED, Faccio R (2019) Plcγ2/Tmem178 dependent pathway in myeloid cells modulates the pathogenesis of cytokine storm syndrome. J Autoimmun 100:62-74. https://doi.org/10.1016/j.jaut.2019.02.005
103	Takeshita F, Ishii KJ, Kobiyama K, Kojima Y, Coban C, Sasaki S, Ishii N, Klinman DM, Okuda K, Akira S, Suzuki K (2005) TRAF4 acts as a silencer in TLR-mediated signaling through the association with TRAF6 and TRIF. Eur J Immunol 35(8):2477-85. https://doi.org/10.1002/eji.200526151
104	Marinis JM, Hutti JE, Homer CR, Cobb BA, Cantley LC, McDonald C, Abbott DW (2012) IκB kinase α phosphorylation of TRAF4 downregulates innate immune signaling. Mol Cell Biol 32(13):2479-89. https://doi.org/110.1128/MCB.00106-12
105	Dhillon B, Aleithan F, Abdul-Sater Z, Abdul-Sater AA (2019) The evolving role of TRAFs in mediating inflammatory responses. Front Immunol. 10:104. https://doi.org/10.3389/fimmu.2019.00104
106	Ağaç D, Estrada LD, Maples R, Hooper LV, Farrar JD (2018) The β2-adrenergic receptor controls inflammation by driving rapid IL-10 secretion. Brain Behav Immun 74:176-185. https://doi.org/10.1016/j.bbi.2018.09.004
107	Koda S, Zhang B, Zhou QY, Xu N, Li J, Liu JX, Liu M, Lv ZY, Wang JL, Shi Y, Gao S, Yu Q, Li XY, Xu YH, Chen JX, Tekengne BOT, Adzika GK, Tang RX, Sun H, Zheng KY, Yan C (2021) β2-adrenergic receptor enhances the alternatively activated macrophages and promotes biliary injuries caused by helminth infection. Front Immunol 12:754208. https://doi.org/10.3389/fimmu.2021.754208
108	Yu RY, Wang X, Pixley FJ, Yu JJ, Dent AL, Broxmeyer HE, Stanley ER, Ye BH (2005) BCL-6 negatively regulates macrophage proliferation by suppressing autocrine IL-6 production. Blood 105(4):1777-84. https://doi.org/10.1182/blood-2004-08-3171
109	Pixley FJ, Xiong Y, Yu RY, Sahai EA, Stanley ER, Ye BH (2005) BCL6 suppresses RhoA activity to alter macrophage morphology and motility. J Cell Sci 118(Pt9):1873-83. https://doi.org/10.1242/jcs.02314
110	Dela Cruz CS, Liu W, He CH, et al (2012) Chitinase 3-like-1 Promotes Streptococcus pneumoniae Killing and Augments Host Tolerance to Lung Antibacterial Responses. Cell Host Microbe 12:34–46. https://doi.org/https://doi.org/10.1016/j.chom.2012.05.017
111	Latta CH, Sudduth TL, Weekman EM, et al (2015 ) Determining the role of IL-4 induced neuroinflammation in microglial activity and amyloid-β using BV2 microglial cells and APP/PS1 transgenic mice. J Neuroinflammation 12:41. https://doi.org/10.1186/s12974-015-0243-6
112	Huang H, Wu T, Mao J, et al (2015) CHI3L1 Is a Liver-Enriched, Noninvasive Biomarker That Can Be Used to Stage and Diagnose Substantial Hepatic Fibrosis. Omi A J Integr Biol 19:339–345. https://doi.org/10.1089/omi.2015.0037
113	Yang M, Li F, Wang L, et al (2012) Abstract 13424: GATA3 Regulates Macrophage Polarization and Phenotype. Circulation 126:A13424–A13424. https://doi.org/10.1161/circ.126.suppl_21.A13424
114	Li H, Jiang T, Li MQ, Zheng XL, Zhao GJ (2018) Transcriptional regulation of macrophages polarization by microRNAs. Front Immunol. 9:1175. https://doi.org/10.3389/fimmu.2018.01175
115	Swart M, Troeberg L (2019). Effect of polarization and chronic inflammation on macrophage expression of heparan sulfate proteoglycans and biosynthesis enzymes. J Histochem Cytochem 67(1):9-27. https://doi.org/10.1369/0022155418798770
116	Pello OM, De Pizzol M, Mirolo M, Soucek L, Zammataro L, Amabile A, Doni A, Nebuloni M, Swigart LB, Evan GI, Mantovani A, Locati M (2012) Role of c-MYC in alternative activation of human macrophages and tumor-associated macrophage biology. Blood 119(2):411-21. https://doi.org/10.1182/blood-2011-02-339911
117	Kalinski P (2012 ) Regulation of Immune Responses by Prostaglandin E2. J Immunol 188:21 LP – 28. https://doi.org/10.4049/jimmunol.1101029
118	Luan B, Yoon Y-S, Le Lay J, et al (2015) CREB pathway links PGE2 signaling with macrophage polarization. Proc Natl Acad Sci 112:15642–15647. https://doi.org/10.1073/pnas.1519644112
119	Na YR, Jung D, Yoon BR, et al (2015) Endogenous prostaglandin E2 potentiates anti-inflammatory phenotype of macrophage through the CREB-C/EBP-β cascade. Eur J Immunol 45:2661–2671. https://doi.org/https://doi.org/10.1002/eji.201545471
120	Aoki T, Frȍsen J, Fukuda M, Bando K, Shioi G, Tsuji K, Ollikainen E, Nozaki K, Laakkonen J, Narumiya S (2017) Prostaglandin E2-EP2-NF-κB signaling in macrophages as a potential therapeutic target for intracranial aneurysms. Sci Signal 10(465):eaah6037. https://doi.org/10.1126/scisignal.aah6037
121	Tang T, Scambler TE, Smallie T, et al (2017) Macrophage responses to lipopolysaccharide are modulated by a feedback loop involving prostaglandin E2, dual specificity phosphatase 1 and tristetraprolin. Sci Rep 7:4350. https://doi.org/10.1038/s41598-017-04100-1
122	Quinn KE, Mackie DI, Caron KM (2018) Emerging roles of atypical chemokine receptor 3 (ACKR3) in normal development and physiology. Cytokine 109:17-23. https://doi.org/10.1016/j.cyto.2018.02.024
123	Gundra UM, Girgis NM, Ruckerl D, Jenkins S, Ward LN, Kurtz ZD, Wiens KE, Tang MS, Basu-Roy U, Mansukhani A, Allen JE, Loke P (2014) Alternatively activated macrophages derived from monocytes and tissue macrophages are phenotypically and functionally distinct. Blood 123(20):e110-22. https://doi.org/10.1182/blood-2013-08-520619
124	Mosser DM, Hamidzadeh K, Goncalves R (2021) Macrophages and the maintenance of homeostasis. Cell Mol Immunol 18:579–587. https://doi.org/10.1038/s41423-020-00541-3
125	Gavin AL, Huang D, Huber C, Mårtensson A, Tardif V, Skog PD, Blane TR, Thinnes TC, Osborn K, Chong HS, Kargaran F, Kimm P, Zeitjian A, Sielski RL, Briggs M, Schulz SR, Zarpellon A, Cravatt B, Pang ES, Teijaro J, de la Torre JC, O'Keeffe M, Hochrein H, Damme M, Teyton L, Lawson BR, Nemazee D (2018) PLD3 and PLD4 are single-stranded acid exonucleases that regulate endosomal nucleic-acid sensing. Na…
126	Seo H, Lee IS, Park JE, Park SG, Lee DH, Park BC, Cho S (2013) Role of protein tyrosine phosphatase non-receptor type 7 in the regulation of TNF-α production in RAW 264.7 macrophages. PLoS One 8(11):e78776. https://doi.org/10.1371/journal.pone.0078776
127	Yin C, Kim Y, Argintaru D, Heit B (2016) Rab17 mediates differential antigen sorting following efferocytosis and phagocytosis. Cell Death Dis 7(12):e2529. https://doi.org/10.1038/cddis.2016.431
128	Wang Y, Chen T, Han C, He D, Liu H, An H, Cai Z, Cao X (2007) Lysosome-associated small Rab GTPase Rab7b negatively regulates TLR4 signaling in macrophages by promoting lysosomal degradation of TLR4. Blood 110(3):962-71. https://doi.org/10.1182/blood-2007-01-066027
129	Yao M, Liu X, Li D, Chen T, Cai Z, Cao X (2009) Late endosome/lysosome-localized Rab7b suppresses TLR9-initiated proinflammatory cytokine and type I IFN production in macrophages. J Immunol 183(3):1751-8. https://doi.org/10.4049/jimmunol.0900249
130	Suurväli J, Pahtma M, Saar R, Paalme V, Nutt A, Tiivel T, Saaremäe M, Fitting C, Cavaillon J M, Rüütel Boudinot S (2015) RGS16 restricts the pro-inflammatory response of monocytes. Scand J Immunol 81(1):23-30. https://doi.org/10.1111/sji.12250
131	Kim CE, Park HY, Won HJ, Kim M, Kwon B, Lee SJ, Kim DH, Shin JG, Seo SK (2021) Repression of PPARγ reduces the ABCG2-mediated efflux activity of M2 macrophages. Int J Biochem Cell Biol 130:105895. https://doi.org/10.1016/j.biocel.2020.105895
132	Yang YH, Aeberli D, Dacumos A, Xue JR, Morand EF (2009) Annexin-1 regulates macrophage IL-6 and TNF via glucocorticoid-induced leucine zipper. J Immunol 183(2):1435-45. https://doi.org/10.4049/jimmunol.0804000
133	Moraes LA, Kar S, Foo SL, Gu T, Toh YQ, Ampomah PB, Sachaphibulkij K, Yap G, Zharkova O, Lukman HM, Fairhurst AM, Kumar AP, Lim LHK (2017) Annexin-A1 enhances breast cancer growth and migration by promoting alternative macrophage polarization in the tumour microenvironment. Sci Rep 7(1):17925. https://doi.org/10.1038/s41598-017-17622-5
134	Novizio N, Belvedere R, Pessolano E, Morello S, Tosco A, Campiglia P, Filippelli A, Petrella A (2021) ANXA1 contained in EVs regulates macrophage polarization in tumor microenvironment and promotes pancreatic cancer progression and metastasis. Int J Mol Sci 22(20):11018. https://doi.org/10.3390/ijms222011018
135	Hayashi H, Naoi S, Togawa T, Hirose Y, Kondou H, Hasegawa Y, Abukawa D, Sasaki M, Muroya K, Watanabe S, Nakano S, Minowa K, Inui A, Fukuda A, Kasahara M, Nagasaka H, Bessho K, Suzuki M, Kusuhara H (2018) Assessment of ATP8B1 deficiency in pediatric patients with cholestasis using peripheral blood monocyte-derived macrophages. EBioMedicine 27:187-199. https://doi.org/10.1016/j.ebiom.2017.10.007
136	Martinez P, Denys A, Delos M, Sikora AS, Carpentier M, Julien S, Pestel J, Allain F (2015) Macrophage polarization alters the expression and sulfation pattern of glycosaminoglycans. Glycobiology 25(5):502-513. https://doi.org/10.1093/glycob/cwu137
137	Brampton C, Pomozi V, Chen L-H, et al (2021) ABCC6 deficiency promotes dyslipidemia and atherosclerosis. Sci Rep 11:3881. https://doi.org/10.1038/s41598-021-82966-y
138	Pan C, Xing JH, Zhang C, Zhang YM, Zhang LT, Wei SJ, Zhang MX, Wang XP, Yuan QH, Xue L, Wang JL, Cui ZQ, Zhang Y, Xu F, Chen YG (2016) Aldehyde dehydrogenase 2 inhibits inflammatory response and regulates atherosclerotic plaque. Oncotarget 7(24):35562-35576. https://doi.org/10.18632/oncotarget
139	Zhong S, Li L, Zhang YL, Zhang L, Lu J, Guo S, Liang N, Ge J, Zhu M, Tao Y, Wu YC, Yin H (2019) Acetaldehyde dehydrogenase 2 interactions with LDLR and AMPK regulate foam cell formation. J Clin Invest 129(1):252-267. https://doi.org/10.1172/JCI122064
140	Zhang J, Zhao X, Guo Y, Liu Z, Wei S, Yuan Q, Shang H, Sang W, Cui S, Xu T, Yang K, Guo J, Pan C, Wang J, Pang J, Han T, Chen Y, Xu F (2022) Macrophage ALDH2 (aldehyde dehydrogenase 2) stabilizing Rac2 is required for efferocytosis internalization and reduction of atherosclerosis development. Arterioscler Thromb Vasc Biol 42(6):700-716. https://doi.org/10.1161/ATVBAHA.121.317204
141	Myers KV, Amend SR, Pienta KJ (2019) Targeting Tyro3, Axl and MerTK (TAM receptors): implications for macrophages in the tumor microenvironment. Mol Cancer 18(1):94. https://doi.org/10.1186/s12943-019-1022-2
142	Suzuki M, Tachibana I, Takeda Y, He P, Minami S, Iwasaki T, Kida H, Goya S, Kijima T, Yoshida M, Kumagai T, Osaki T, Kawase I (2009) Tetraspanin CD9 negatively regulates lipopolysaccharide-induced macrophage activation and lung inflammation. J Immunol 182(10):6485-93. https://doi.org/10.4049/jimmunol.0802797
143	Jin Y, Tachibana I, Takeda Y, et al (2013) Statins decrease lung inflammation in mice by upregulating tetraspanin CD9 in macrophages. PLoS One 8:e73706. https://doi.org/10.1371/journal.pone.0073706
144	Tippett E, Cameron PU, Marsh M, Crowe SM (2013) Characterization of tetraspanins CD9, CD53, CD63, and CD81 in monocytes and macrophages in HIV-1 infection. J Leukoc Biol 93(6):913-20. https://doi.org/10.1189/jlb.0812391
145	Arif A, Jia J, Moodt RA, DiCorleto PE, Fox PL (2011) Phosphorylation of glutamyl-prolyl tRNA synthetase by cyclin-dependent kinase 5 dictates transcript-selective translational control. Proc Natl Acad Sci U S A 108(4):1415-20. https://doi.org/10.1073/pnas.1011275108
146	Arif A (2012) Extraneuronal activities and regulatory mechanisms of the atypical cyclin-dependent kinase Cdk5. Biochem Pharmacol 84(8):985-93. https://doi.org/10.1016/j.bcp.2012.06.027
147	Hollmén M, Karaman S, Schwager S, Lisibach A, Christiansen AJ, Maksimow M, Varga Z, Jalkanen S, Detmar M (2015) G-CSF regulates macrophage phenotype and associates with poor overall survival in human triple-negative breast cancer. Oncoimmunology 5(3):e1115177. https://doi.org/10.1080/2162402X.2015
148	Kostadinova FI, Baba T, Ishida Y, Kondo T, Popivanova BK, Mukaida N (2010) Crucial involvement of the CX3CR1-CX3CL1 axis in dextran sulfate sodium-mediated acute colitis in mice. J Leukoc Biol 88(1):133-43. https://doi.org/10.1189/jlb.1109768
149	Zheng J, Yang M, Shao J, Miao Y, Han J, Du J (2013) Chemokine receptor CX3CR1 contributes to macrophage survival in tumor metastasis. Mol Cancer 12(1):141. https://doi.org/10.1186/1476-4598-12-141
150	Ishida Y, Gao JL, Murphy PM (2008) Chemokine receptor CX3CR1 mediates skin wound healing by promoting macrophage and fibroblast accumulation and function. J Immunol 180(1):569-79. https://doi.org/10.4049/jimmunol.180.1.569
151	Ishida Y, Kimura A, Nosaka M, Kuninaka Y, Hemmi H, Sasaki I, Kaisho T, Mukaida N, Kondo T (2017) Essential involvement of the CX3CL1-CX3CR1 axis in bleomycin-induced pulmonary fibrosis via regulation of fibrocyte and M2 macrophage migration. Sci Rep 7(1):16833. https://doi.org/10.1038/s41598-017-17007-8
152	Burgess M, Wicks K, Gardasevic M, Mace KA (2019) Cx3CR1 expression identifies distinct macrophage populations that contribute differentially to inflammation and repair. Immunohorizons 3(7):262-273. https://doi.org/10.4049/immunohorizons
153	Smith KG, Clatworthy MR (2010) FcgammaRIIB in autoimmunity and infection: evolutionary and therapeutic implications. Nat Rev Immunol 10(5):328-43. https://doi.org/10.1038/nri2762
154	Surawut S, Ondee T, Taratummarat S, Palaga T, Pisitkun P, Chindamporn A, Leelahavanichkul A (2017) The role of macrophages in the susceptibility of Fc gamma receptor IIb deficient mice to Cryptococcus neoformans. Sci Rep 7:40006. https://doi.org/10.1038/srep40006
155	Peng DF, Hu TL, Soutto M, Belkhiri A, El-Rifai W (2014) Loss of glutathione peroxidase 7 promotes TNF-α-induced NF-κB activation in Barrett's carcinogenesis. Carcinogenesis 35(7):1620-8. https://doi.org/10.1093/carcin/bgu083
156	Davis SM, Collier LA, Winford ED, Leonardo CC, Ajmo CT Jr, Foran EA, Kopper TJ, Gensel JC, Pennypacker KR (2018) Leukemia inhibitory factor modulates the peripheral immune response in a rat model of emergent large vessel occlusion. J Neuroinflammation 15(1):288. https://doi.org/10.1186/s12974-018-1326-y
157	Pascual-García M, Bonfill-Teixidor E, Planas-Rigol E, Rubio-Perez C, Iurlaro R, Arias A, Cuartas I, Sala-Hojman A, Escudero L, Martínez-Ricarte F, Huber-Ruano I, Nuciforo P, Pedrosa L, Marques C, Braña I, Garralda E, Vieito M, Squatrito M, Pineda E, Graus F, Espejo C, Sahuquillo J, Tabernero J, Seoane J (2019) LIF regulates CXCL9 in tumor-associated macrophages and prevents CD8+ T cell tumor-infi…
158	Hanna RN, Shaked I, Hubbeling HG, Punt JA, Wu R, Herrley E, Zaugg C, Pei H, Geissmann F, Ley K, Hedrick CC (2012) NR4A1 (Nur77) deletion polarizes macrophages toward an inflammatory phenotype and increases atherosclerosis. Circ Res 110(3):416-27. https://doi.org/10.1161/CIRCRESAHA.111.253377
159	Koenis DS, Medzikovic L, van Loenen PB, van Weeghel M, Huveneers S, Vos M, Evers-van Gogh IJ, Van den Bossche J, Speijer D, Kim Y, Wessels L, Zelcer N, Zwart W, Kalkhoven E, de Vries CJ (2018) Nuclear receptor Nur77 limits the macrophage inflammatory response through transcriptional reprogramming of mitochondrial metabolism. Cell Rep 24(8):2127-2140.e7. https://doi.org/10.1016/j.celrep.2018.07.065
160	Liu PS, Wang H, Li X, Chao T, Teav T, Christen S, Di Conza G, Cheng WC, Chou CH, Vavakova M, Muret C, Debackere K, Mazzone M, Huang HD, Fendt SM, Ivanisevic J, Ho PC (2017) α-ketoglutarate orchestrates macrophage activation through metabolic and epigenetic reprogramming. Nat Immunol 18(9):985-994. https://doi.org/10.1038/ni.3796
161	Wilson JL, Nägele T, Linke M, Demel F, Fritsch SD, Mayr HK, Cai Z, Katholnig K, Sun X, Fragner L, Miller A, Haschemi A, Popa A, Bergthaler A, Hengstschläger M, Weichhart T, Weckwerth W (2020) Inverse data-driven modeling and multiomics analysis reveals Phgdh as a metabolic checkpoint of macrophage polarization and proliferation. Cell Rep 30(5):1542-1552.e7. https://doi.org/10.1016/j.celrep.2020.0…
162	Zhang F, Wang H, Wang X, Jiang G, Liu H, Zhang G, Wang H, Fang R, Bu X, Cai S, Du J (2016) TGF-β induces M2-like macrophage polarization via SNAIL-mediated suppression of a pro-inflammatory phenotype. Oncotarget 7(32):52294-52306. https://doi.org/10.18632/oncotarget.10561
163	Eyking A, Ferber F, Köhler S, Reis H, Cario E (2019) TRIM58 restrains intestinal mucosal inflammation by negatively regulating TLR2 in myeloid cells. J Immunol 203(6):1636-1649. https://doi.org/10.4049/jimmunol.1900413
164	Nolte MA, van Olffen RW, van Gisbergen KP, van Lier RA (2009) Timing and tuning of CD27-CD70 interactions: the impact of signal strength in setting the balance between adaptive responses and immunopathology. Immunol Rev 229(1):216-31. https://doi.org/10.1111/j.1600-065X.2009.00774.x
165	Winkels H, Meiler S, Smeets E, Lievens D, Engel D, Spitz C, Bürger C, Rinne P, Beckers L, Dandl A, Reim S, Ahmadsei M, Van den Bossche J, Holdt LM, Megens RT, Schmitt M, de Winther M, Biessen EA, Borst J, Faussner A, Weber C, Lutgens E, Gerdes N (2017) CD70 limits atherosclerosis and promotes macrophage function. Thromb Haemost 117(1):164-175. https://doi.org/10.1160/TH16-04-0318
166	Shi GP, Bryant RA, Riese R, Verhelst S, Driessen C, Li Z, Bromme D, Ploegh HL, Chapman HA (2000) Role for cathepsin F in invariant chain processing and major histocompatibility complex class II peptide loading by macrophages. J Exp Med 191(7):1177-86. https://doi.org/10.1084/jem.191.7.1177
167	Marchesi M, Andersson E, Villabona L, Seliger B, Lundqvist A, Kiessling R, Masucci GV (2013) HLA-dependent tumour development: a role for tumour associate macrophages? J Transl Med 11:247. https://doi.org/10.1186/1479-5876-11-247
168	Lin A, Yan WH (2019) The emerging roles of human leukocyte antigen-F in immune modulation and viral infection. Front Immunol 10:964. https://doi.org/10.3389/fimmu.2019.00964
169	Seyfrid M, Maich WT, Shaikh VM, Tatari N, Upreti D, Piyasena D, Subapanditha M, Savage N, McKenna D, Mikolajewicz N, Han H, Chokshi C, Kuhlmann L, Khoo A, Salim SK, Archibong-Bassey B, Gwynne W, Brown K, Murtaza N, Bakhshinyan D, Vora P, Venugopal C, Moffat J, Kislinger T, Singh S (2022) CD70 as an actionable immunotherapeutic target in recurrent glioblastoma and its microenvironment. J Immunothe…
170	Fortin JS, Cloutier M, Thibodeau J (2013) Exposing the specific roles of the invariant chain isoforms in shaping the MHC Class II Peptidome. Front Immunol 4:443. https://doi.org/10.3389/fimmu.2013.00443
171	Figueiredo CR, Azevedo RA, Mousdell S, Resende-Lara PT, Ireland L, Santos A, Girola N, Cunha RLOR, Schmid MC, Polonelli L, Travassos LR, Mielgo A (2018) Blockade of MIF-CD74 signalling on macrophages and dendritic cells restores the antitumour immune response against metastatic melanoma. Front Immunol 9:1132. https://doi.org/10.3389/fimmu.2018.01132
172	Saiz ML, Rocha-Perugini V, Sánchez-Madrid F (2018) Tetraspanins as organizers of antigen-presenting cell function. Front Immunol 9:1074. https://doi.org/10.3389/fimmu.2018.01074
173	Jankovičová J, Sečová P, Michalková K, Antalíková J (2020) Tetraspanins, more than markers of extracellular vesicles in reproduction. Int J Mol Sci 21(20):7568. https://doi.org/10.3390/ijms21207568
174	Rowe AH, Argmann CA, Edwards JY, Sawyez CG, Morand OH, Hegele RA, Huff MW (2003) Enhanced synthesis of the oxysterol 24(S),25-epoxycholesterol in macrophages by inhibitors of 2,3-oxidosqualene:lanosterol cyclase: a novel mechanism for the attenuation of foam cell formation. Circ Res 93(8):717-25. https://doi.org/10.1161/01.RES.0000097606.43659.F4
175	Huff MW, Telford DE (2005) Lord of the rings--the mechanism for oxidosqualene:lanosterol cyclase becomes crystal clear. Trends Pharmacol Sci 26(7):335-40. https://doi.org/10.1016/j.tips.2005.05.004
176	Stüve P, Minarrieta L, Erdmann H, Arnold-Schrauf C, Swallow M, Guderian M, Krull F, Hölscher A, Ghorbani P, Behrends J, Abraham WR, Hölscher C, Sparwasser TD, Berod L (2018) De novo fatty acid synthesis during mycobacterial infection is a prerequisite for the function of highly proliferative T cells, but not for dendritic cells or macrophages. Front Immunol 9:495. https://doi.org/10.3389/fimmu.20…
177	Galván-Peña S, Carroll RG, Newman C, Hinchy EC, Palsson-McDermott E, Robinson EK, Covarrubias S, Nadin A, James AM, Haneklaus M, Carpenter S, Kelly VP, Murphy MP, Modis LK, O'Neill LA (2019) Malonylation of GAPDH is an inflammatory signal in macrophages. Nat Cmmun 10(1):338. https://doi.org/10.1038/s41467-018-08187-6
178	Ma C, Yang D, Wang B, Wu C, Wu Y, Li S, Liu X, Lassen K, Dai L, Yang S (2020) Gasdermin D in macrophages restrains colitis by controlling cGAS-mediated inflammation. Sci Adv 6(21):eaaz6717. https://doi.org/10.1126/sciadv.aaz6717
179	Opoku E, Traughber CA, Zhang D, Iacano AJ, Khan M, Han J, Smith JD, Gulshan K (2021) Gasdermin D mediates inflammation-induced defects in reverse cholesterol transport and promotes atherosclerosis. Front Cell Dev Biol 715211. https://doi.org/10.3389/fcell.2021.715211
180	László V, Rothe G, Hegyesi H, et al (2001) Increased histidine decarboxylase expression during in vitro monocyte maturation; a possible role of endogenously synthesised histamine in monocyte/macrophage differentiation. Inflamm Res 50:428–434. https://doi.org/10.1007/PL00000266
181	Xu L, Cheng D, Huang Z, et al (2017) Histamine promotes the differentiation of macrophages from CD11b+ myeloid cells and formation of foam cells through a Stat6-dependent pathway. Atherosclerosis 263:42–52. https://doi.org/10.1016/j.atherosclerosis.2017.05.024
182	Guo M, Härtlova A, Gierliński M, Prescott A, Castellvi J, Losa JH, Petersen SK, Wenzel UA, Dill BD, Emmerich CH, Ramon Y Cajal S, Russell DG, Trost M (2019) Triggering MSR1 promotes JNK-mediated inflammation in IL-4-activated macrophages. EMBO J 38(11):e100299. https://doi.org/10.15252/embj.2018100299
183	Kong FQ, Zhao SJ, Sun P, Liu H, Jie J, Xu T, Xu AD, Yang YQ, Zhu Y, Chen J, Zhou Z, Qian DF, Gu CJ, Chen Q, Yin GY, Zhang HW, Fan J (2020) Macrophage MSR1 promotes the formation of foamy macrophage and neuronal apoptosis after spinal cord injury. J Neuroinflammation 17(1):62. https://doi.org/10.1186/s12974-020-01735-2
184	Yang L, Geng T, Yang G, Ma J, Wang L, Ketkar H, Yang D, Lin T, Hwang J, Zhu S, Wang Y, Dai J, You F, Cheng G, Vella AT, Flavell RA, Fikrig E, Wang P (2020) Macrophage scavenger receptor 1 controls Chikungunya virus infection through autophagy in mice. Commun Biol 3(1):556. https://doi.org/10.1038/s42003-020-01285-6
185	Govaere O, Petersen SK, Martinez-Lopez N, Wouters J, Van Haele M, Mancina RM, Jamialahmadi O, Bilkei-Gorzo O, Lassen PB, Darlay R, Peltier J, Palmer JM, Younes R, Tiniakos D, Aithal GP, Allison M, Vacca M, Göransson M, Berlinguer-Palmini R, Clark JE, Drinnan MJ, Yki-Järvinen H, Dufour JF, Ekstedt M, Francque S, Petta S, Bugianesi E, Schattenberg JM, Day CP, Cordell HJ, Topal B, Clément K, Romeo S…
186	Zheng X, Li M, Chen Q, Ma B, Nie X, Liu Y, Yang Y, Xu J, Wang Y (2022) Ror2-mediated cholesterol accumulation regulates autophagic activity within BCG-infected macrophages. Microb Pathog 167:105564. https://doi.org/10.1016/j.micpath.2022.105564
187	van Gils JM, Derby MC, Fernandes LR, Ramkhelawon B, Ray TD, Rayner KJ, Parathath S, Distel E, Feig JL, Alvarez-Leite JI, Rayner AJ, McDonald TO, O'Brien KD, Stuart LM, Fisher EA, Lacy-Hulbert A, Moore KJ (2012) The neuroimmune guidance cue netrin-1 promotes atherosclerosis by inhibiting the emigration of macrophages from plaques. Nat Immunol 13(2):136-43. https://doi.org/10.1038/ni.2205
188	Ramkhelawon B, Yang Y, van Gils JM, Hewing B, Rayner KJ, Parathath S, Guo L, Oldebeken S, Feig JL, Fisher EA, Moore KJ (2013) Hypoxia induces netrin-1 and Unc5b in atherosclerotic plaques: mechanism for macrophage retention and survival. Arterioscler Thromb Vasc Biol 33(6):1180-8. https://doi.org/10.1161/ATVBAHA.112.301008
189	Yang X, Zhang J, Chen L, Yuan Z, Qin X, Wu Q, Shen D, He H, Yu C (2018) The role of UNC5b in ox-LDL inhibiting migration of RAW264.7 macrophages and the involvement of CCR7. Biochem Biophys Res Commun 505(3):637-643. https://doi.org/10.1016/j.bbrc.2018.09.178
190	Wuest SJ, Crucet M, Gemperle C, Loretz C, Hersberger M (2012) Expression and regulation of 12/15-lipoxygenases in human primary macrophages. Atherosclerosis 225(1):121-7. https://doi.org/10.1016/j.atherosclerosis.2012.07.022
191	Snodgrass RG, Brüne B (2019) Regulation and functions of 15-lipoxygenases in human macrophages. Front Pharmacol 10:719. https://doi.org/10.3389/fphar.2019.00719
192	Herijgers N, Van Eck M, Groot PHE, et al (2000) Low Density Lipoprotein Receptor of Macrophages Facilitates Atherosclerotic Lesion Formation in C57Bl/6 Mice. Arterioscler Thromb Vasc Biol 20:1961–1967. https://doi.org/10.1161/01.ATV.20.8.1961
193	Farahi L, Sinha SK, Lusis AJ (2021) Roles of macrophages in atherogenesis. Front Pharmacol 12:. https://doi.org/https://doi.org/10.3389/fphar.2021.785220
194	Arjuman A, Chandra NC (2013) Effect of IL-10 on LOX-1 expression, signalling and functional activity: an atheroprotective response. Diab Vasc Dis Res 10(5):442-51. https://doi.org/10.1177/1479164113489042
195	Arslan C, Bayoglu B, Tel C, Cengiz M, Dirican A, Besirli K (2017) Upregulation of OLR1 and IL17A genes and their association with blood glucose and lipid levels in femoropopliteal artery disease. Exp Ther Med 13(3):1160-1168. https://doi.org/10.3892/etm.2017.4081
196	Farahi L, Sinha SK, Lusis AJ (2021) Roles of macrophages in atherogenesis. Front Pharmacol 12:785220. https://doi.org/10.3389/fphar.2021.785220
197	Wang Y, Inger M, Jiang H, Tenenbaum H, Glogauer M (2013) CD109 plays a role in osteoclastogenesis. PLoS One 8(4):e61213. https://doi.org/10.1371/journal.pone.0061213
198	Song G, Feng T, Zhao R, Lu Q, Diao Y, Guo Q, Wang Z, Zhang Y, Ge L, Pan J, Wang L, Han J (2019) CD109 regulates the inflammatory response and is required for the pathogenesis of rheumatoid arthritis. Ann Rheum Dis 78(12):1632-1641. https://doi.org/10.1136/annrheumdis-2019-215473
199	Tanabe M, Hosokawa K, Nguyen MAT, Nakagawa N, Maruyama K, Tsuji N, Urushihara R, Espinoza L, Elbadry MI, Mohiuddin M, Katagiri T, Ono M, Fujiwara H, Chonabayashi K, Yoshida Y, Yamazaki H, Hirao A, Nakao S (2022) The GPI-anchored protein CD109 protects hematopoietic progenitor cells from undergoing erythroid differentiation induced by TGF-β. Leukemia 36(3):847-855. https://doi.org/10.1038/s41375-0…
200	Watari K, Shibata T, Nabeshima H, Shinoda A, Fukunaga Y, Kawahara A, Karasuyama K, Fukushi J, Iwamoto Y, Kuwano M, Ono M (2016) Impaired differentiation of macrophage lineage cells attenuates bone remodeling and inflammatory angiogenesis in Ndrg1 deficient mice. Sci Rep 6:19470. https://doi.org/10.1038/srep19470
201	Theoleyre S, Wittrant Y, Tat SK, Fortun Y, Redini F, Heymann D (2004) The molecular triad OPG/RANK/RANKL: involvement in the orchestration of pathophysiological bone remodeling. Cytokine Growth Factor Rev 15(6):457-475. https://doi.org/10.1016/j.cytogfr.2004.06.004
202	Takayanagi H (2007) Osteoimmunology: shared mechanisms and crosstalk between the immune and bone systems. Nat. Rev. Immunol 7(4):292-304. https://doi.org/10.1038/nri2062
203	Jeganathan S, Fiorino C, Naik U, Sun HS, Harrison RE (2014) Modulation of osteoclastogenesis with macrophage M1- and M2-inducing stimuli. PLoS One 9(8):e104498. https://doi.org/10.1371/journal.pone.0104498
204	Al-Muhsen SZ, Shablovsky G, Olivenstein R, Mazer B, Hamid Q (2004) The expression of stem cell factor and c-kit receptor in human asthmatic airways. Clin Exp Allergy 34(6):911-6. https://doi.org/10.1111/j.1365-2222.2004.01975.x
205	Kent D, Copley M, Benz C, Dykstra B, Bowie M, Eaves C (2008) Regulation of hematopoietic stem cells by the steel factor/KIT signaling pathway. Clin Cancer Res 14:1926-1930. https://doi.org/10.1158/1078-0432.CCR-07-5134
206	Lennartsson J, Rönnstrand L (2012) Stem cell factor receptor/c-Kit: from basic science to clinical implications. Physiol Rev 92(4):1619-49. https://doi.org/10.1152/physrev.00046.2011
207	Ahmed N (2020) Hematopoietic stem cells and hematopoiesis. Mater Methods 10:2870. https://doi.org/10.13070/mm.en.10.2870
208	Lyadova I, Gerasimova T, Nenasheva T (2021) Macrophages derived from human induced pluripotent stem cells: the diversity of protocols, future prospects, and outstanding questions. Front Cell Dev Biol 9:640703. https://doi.org/10.3389/fcell.2021.640703
209	Jeong E, Kim J, Go M, Lee SY (2020) Early estrogen-induced gene 1 facilitates osteoclast formation through the inhibition of interferon regulatory factor 8 expression. FASEB J 34(9):12894-12906. https://doi.org/10.1096/fj.202001197R
210	Choi HK, Kang HR, Jung E, Kim TE, Lin JJ, Lee SY (2013) Early estrogen-induced gene 1, a novel RANK signaling component, is essential for osteoclastogenesis. Cell Res 23(4):524-36. https://doi.org/10.1038/cr.2013.33
211	Funakubo N, Xu X, Kukita T, Nakamura S, Miyamoto H, Kukita A (2018) Pmepa1 induced by RANKL-p38 MAPK pathway has a novel role in osteoclastogenesis. J Cell Physiol 233(4):3105-3118. https://doi.org/10.1002/jcp.26147
212	Molstad DHH, Zars E, Norton A, Mansky KC, Westendorf JJ, Bradley EW (2020) Hdac3 deletion in myeloid progenitor cells enhances bone healing in females and limits osteoclast fusion via Pmepa1. Sci Rep 10(1):21804. https://doi.org/10.1038/s41598-020-78364-5
213	Hirata H, Xu X, Nishioka K, Matsuhisa F, Kitajima S, Kukita T, Murayama M, Urano Y, Miyamoto H, Mawatari M, Kukita A (2021) PMEPA1 and NEDD4 control the proton production of osteoclasts by regulating vesicular trafficking. FASEB J 35(2):e21281. https://doi.org/10.1096/fj.202001795R
214	Byon CH, Sun Y, Chen J, Yuan K, Mao X, Heath JM, Anderson PG, Tintut Y, Demer LL, Wang D, Chen Y (2011 ) Runx2-upregulated receptor activator of nuclear factor κB ligand in calcifying smooth muscle cells promotes migration and osteoclastic differentiation of macrophages. Arterioscler Thromb Vasc Biol 31(6):1387-96. https://doi.org/10.1161/ATVBAHA.110.222547
215	Zhong H, Lin H, Pang Q, Zhuang J, Liu X, Li X, Liu J, Tang J (2021 ) Macrophage ICAM-1 functions as a regulator of phagocytosis in LPS induced endotoxemia. Inflamm Res 70:193-203. https://doi.org/10.1007/s00011-021-01437-2
216	Muñoz J, Akhavan NS, Mullins AP, Arjmandi BH (2020) Macrophage polarization and osteoporosis: a review. Nutrients 12(10):2999. https://doi.org/10.3390/nu12102999
217	Zhong H, Lin H, Pang Q, Zhuang J, Liu X, Li X, Liu J, Tang J (2021) Macrophage ICAM-1 functions as a regulator of phagocytosis in LPS induced endotoxemia. Inflamm Res 70:193-203. https://doi.org/10.1007/s00011-021-01437-2
218	Wiesolek HL, Bui TM, Lee JJ, Dalal P, Finkielsztein A, Batra A, Thorp EB, Sumagin R (2020) Intercellular adhesion molecule 1 functions as an efferocytosis receptor in inflammatory macrophages. Am J Pathol 190(4):874-885. https://doi.org/10.1016/j.ajpath.2019.12.006
219	Alti D, Sambamurthy C, Kalangi SK (2018) Emergence of leptin in infection and immunity: scope and challenges in vaccines formulation. Front Cell Infect Microbiol 8:147. https://doi.org/10.3389/fcimb.2018.00147
220	Jongstra J, Ittel ME, Iscove NN, Brady G (1994) The LSP1 gene is expressed in cultured normal and transformed mouse macrophages. Mol Immunol 31(15):1125-31. https://doi.org/10.1016/0161-5890(94)90026-4
221	Maxeiner S, Shi N, Schalla C, Aydin G, Hoss M, Vogel S, Zenke M, Sechi AS (2015) Crucial role for the LSP1-myosin1e bimolecular complex in the regulation of Fcγ receptor-driven phagocytosis. Mol Biol Cell 26(9):1652-64. https://doi.org/10.1091/mbc.E14-05-1005
222	van der Vaart M, Korbee CJ, Lamers GE, Tengeler AC, Hosseini R, Haks MC, Ottenhoff TH, Spaink HP, Meijer AH (2014) The DNA damage-regulated autophagy modulator DRAM1 links mycobacterial recognition via TLR-MYD88 to autophagic defense [corrected]. Cell Host Microbe 15(6):753-67. https://doi.org/10.1016/j.chom.2014.05.005
223	Zhang R, Varela M, Forn-Cuní G, Torraca V, van der Vaart M, Meijer AH (2020) Deficiency in the autophagy modulator Dram1 exacerbates pyroptotic cell death of Mycobacteria-infected macrophages. Cell Death Dis 11(4):277. https://doi.org/10.1038/s41419-020-2477-1
224	Shamroukh HS, Lone N, Akhtar M, Altayib A, Sutliff S, Kassem Z, Tripathy SK, Kondapalli KC (2022) The sodium proton exchanger NHE9 regulates phagosome maturation and bactericidal activity in macrophages. J Biol Chem 298(8):102150. https://doi.org/10.1016/j.jbc.2022.102150
225	Gaudet RG, Zhu S, Halder A, Kim BH, Bradfield CJ, Huang S, Xu D, Mamiñska A, Nguyen TN, Lazarou M, Karatekin E, Gupta K, MacMicking JD (2021) A human apolipoprotein L with detergent-like activity kills intracellular pathogens. Science 373(6552):eabf8113. https://doi.org/10.1126/science.abf8113
226	Ledford JG, Kovarova M, Koller BH (2007) Impaired host defense in mice lacking ONZIN. J Immunol 178(8):5132-43. https://doi.org/10.4049/jimmunol.178.8.5132
227	Johnson RM, Kerr MS, Slaven JE (2012) Plac8-dependent and inducible NO synthase-dependent mechanisms clear Chlamydia muridarum infections from the genital tract. J Immunol 188(4):1896-904. https://doi.org/10.4049/jimmunol.1102764
228	Morioka S, Nigorikawa K, Okada E, Tanaka Y, Kasuu Y, Yamada M, Kofuji S, Takasuga S, Nakanishi H, Sasaki T, Hazeki K (2018) TMEM55a localizes to macrophage phagosomes to downregulate phagocytosis. J Cell Sci 131(5):jcs213272. https://doi.org/10.1242/jcs.213272

## Sheet: Table S3.1 TraDif_Pairwise DEG#
Supplementary Table S3.1 Numbers of genes that significantly changed their expression at the indicated sequential differentiation stages ("within-protocol pairwise DEGs")a
Protocol	Differentiation stage*	Down-regulated	Up-regulated
EBS	d-4 / d0	53	247
EBS	d0 / d+6	7	107
EBS	d+6 / d+10	0	0
EBS	d+10 / d+19	3	145
2DF	d-4 / d0	1454	2154
2DF	d0 / d+6	2276	2967
2DF	d+6 / d+10	1	3
2DF	d+10 / d+19	21	34
aDifferentiation stage column indicates which samples were used in the comparison; sample before slash was used as a "control" and sample after slash was used as an "experiment".

## Sheet: Table S3.2 TraDif_Pairwise DEG 
Supplementary Table S3.2 A list of genes which were differentially expressed in at least one pairwise comparison
Feature_ID	GeneName	Fold change in gene expression during the indicated differentiation stage (if a gene is differentially expressed)									Total read counts normalized on library size
		Protocol: EBS, all samples				Protocol: 2DF, all samples					Protocol: EBS, cell line: K7					Protocol: 2DF, cell line: K7					Protocol: EBS, cell line: iMA (experiment 1)					Protocol: 2DF, cell line: iMA (experiment 1)					Protocol: EBS, cell line: iMA (experiment 2)					Protocol: 2DF, cell line: iMA (experiment 2)
		d-4 / d0	d0 / d+6	d+6 / d+10	d+10 / d+19	d-6 / d0	d0 / d+6	d+6 / d+10	d+10 / d+19		d-4	d0	d+6	d+10	d+19	d-6	d0	d+6	d+10	d+19	d-4	d0	d+6	d+10	d+19	d-6	d0	d+6	d+10	d+19	d-4	d0	d+6	d+10	d+19	d-6	d0	d+6	d+10	d+19
ENSG00000000005	TNMD	-	-	-	-	0.0932499	0.0190378	-	-		63.98	83.2	34	23.91	4.8	86.39	11.5	5.89	5.52	8.71	137.61	61.9	22.09	12.04	14.41	77.52	4.72	0	2.46	5.67	133.58	5.36	0.87	1.82	32.46	133.58	10.95	0	0.76	13.68
ENSG00000000460	C1orf112	-	-	-	-	0.450368	0.334043	-	-		810.9	727.5	364.18	338.03	188.33	839.25	389.21	231.05	81.42	266.28	747.01	462.74	557.91	523.63	393.4	767.1	537.7	321.48	244.39	357.23	1284.59	557.08	486.75	418.58	501.51	1284.59	363.57	404.3	334.72	295.04
ENSG00000000938	FGR	-	-	-	-	-	14.1234	-	-		3.92	3.87	4.39	2.17	2.88	3.37	7.67	1.18	0	22.4	2.31	4.06	0.96	2.58	1.11	17.11	9.43	109.74	1118.8	720.12	16.33	0.77	7.82	10.92	182.02	16.33	17.2	407.07	1106.33	342.91
ENSG00000000971	CFH	-	-	-	10.9794	-	199.63	-	-		1.31	0	2.19	10.87	248.86	1.12	0.96	31.83	19.32	74.66	1.16	2.03	2.88	6.88	89.76	1.01	3.54	247.89	443.34	820.77	5.19	32.95	66.93	50.96	424.5	5.19	25.02	1221.22	1178	773.75
ENSG00000001084	GCLC	-	-	-	-	0.491486	0.472375	-	-		2430.08	1955.15	1246.1	1119.53	1512.41	2214.82	1064.1	1116.36	959.11	985.47	2176.28	1456.22	1347.23	1485.78	1110.38	2272.1	1239.31	843.08	698.79	958.28	2586.24	1140.22	1187.32	1362.22	1342.23	2586.24	1146.99	1354.83	1288.55	1341.35
ENSG00000001461	NIPAL3	-	-	-	-	-	4.22145	-	-		477.92	701.38	2101.7	3011.87	3655.14	435.33	978.78	3020.17	6098.26	4867.61	596.68	382.57	647.21	1148.72	1337.56	666.43	952.77	2781	2776.73	2511.93	688.67	1373.17	2379.86	2951.02	2391.7	688.67	1073.49	1698.9	1974	2968.95
ENSG00000001497	LAS1L	-	-	-	-	-	0.441038	-	-		3596.16	3695.53	1873.54	1944.51	1468.21	3445.65	2872.12	1411.07	1515.25	1616.32	3154.56	3144.82	2053.02	1728.25	1610.17	3539.53	2426.73	1541.56	1759.86	1382.13	2738.37	1783.89	1347.26	1400.44	1167.84	2738.37	1768.57	1304.98	1239.76	688.75
ENSG00000001626	CFTR	-	-	-	-	3.12051	12.1908	-	-		127.97	454.69	620.86	392.38	250.79	34.78	113.12	193.33	211.14	134.38	102.92	232.39	760.52	1042.97	745.8	33.22	58.96	871.48	410.18	421.02	57.14	218.39	431.12	465.9	331.58	57.14	215.79	451.38	325.57	598.87
ENSG00000002330	BAD	-	-	-	-	2.06136	5.35002	-	-		203.7	237.02	710.8	798.89	854.21	178.4	391.13	1084.53	1730.53	1149.71	212.77	228.33	344.73	409.28	361.26	187.24	300.69	1226.53	1224.41	562.77	103.89	156.32	214.69	196.55	145.11	103.89	270.52	180	211.96	199.3
ENSG00000002586	CD99	-	-	-	-	8.66346	5.14463	-	-		2166.31	2820.99	7793.62	5605.27	5006.12	1966.86	8653.76	7106.02	4347.03	4993.28	1298.6	2512.61	5623.23	7274.97	5709.27	1091.25	12101.8	9648.3	7375.96	4554.65	1451.56	7439.77	6836.24	4718.17	4490.63	1451.56	18088.3	6248.69	5519.43	5860.73
ENSG00000002587	HS3ST1	-	-	-	-	5.82185	3.03996	-	-		165.84	280.55	749.2	401.08	352.64	138.01	711.32	392.55	251.16	276.23	105.23	126.85	435.95	352.53	291.45	78.52	791.22	522.89	154.74	231.06	158.07	460.53	481.54	201.1	428.32	158.07	663.8	214.61	171.55	174.87
ENSG00000002746	HECW1	-	-	-	-	0.129313	0.134105	-	-		459.64	297	59.23	86.95	125.87	1116.38	124.62	83.7	397.44	282.45	352.69	217.16	186.29	201.2	292.56	609.05	102.59	82.63	110.53	109.15	737.65	107.28	118.21	132.86	154.02	737.65	89.91	159.92	236.36	431.81
ENSG00000002933	TMEM176A	-	-	-	-	-	69.6932	-	-		1.31	0.97	65.82	133.69	255.59	1.12	21.09	95.49	160.08	1053.9	2.31	21.31	36.49	73.94	252.66	11.07	31.84	411.86	2585.15	3300.1	0.74	72.03	33.9	31.85	117.74	0.74	11.73	379.38	943.92	1056.08
ENSG00000003096	KLHL13	-	-	-	-	-	0.347065	-	-		299.03	292.16	363.08	389.12	224.84	271.52	222.41	152.07	38.64	29.86	478.73	653.52	638.57	786.74	816.72	813.41	561.29	122.65	116.67	161.6	523.18	479.69	319.86	329.41	384.4	523.18	301.8	279	264.57	302.85
ENSG00000003137	CYP26B1	-	-	-	-	3.6234	5.09806	-	-		16.98	15.48	18.65	20.65	51.89	8.98	43.14	62.48	189.06	335.95	23.13	43.64	118.11	128.97	321.37	17.11	67.21	36.15	115.44	404.01	19.29	26.82	33.03	104.65	183.93	19.29	53.95	131.54	92.26	165.1
ENSG00000003249	DBNDD1	-	-	-	-	0.204051	0.0609961	-	-		4529.8	3582.34	886.31	831.5	534.24	4564.28	1480.16	312.39	235.98	549.97	2034.04	2230.5	840.22	608.76	653.82	2433.18	103.77	123.94	228.43	205.55	2167.69	253.64	254.67	224.76	237.39	2167.69	287.72	119.08	182.23	140.68
ENSG00000003402	CFLAR	-	-	-	-	-	3.62728	-	-		933.64	793.28	874.25	948.89	1547	599.15	953.86	1967.48	2729.66	1667.33	381.6	232.39	391.78	497.84	422.21	146.98	285.36	525.47	1172.83	1307	592.94	725.66	876.15	1101.97	1481.6	592.94	1215.01	2324.74	3474.52	2359.34
ENSG00000003436	TFPI	-	-	-	-	4.42625	4.36383	-	-		1557.81	1651.38	3027.5	1869.51	1646.93	1761.53	2313.23	3989.18	2579.24	1209.44	327.25	881.85	2008.84	2368.81	1551.43	150	5050.39	2424.66	1233.01	1620.28	1786.25	7165.45	4544.16	3620.76	3415.71	1786.25	8867.08	9589.73	9760.22	7915.26
ENSG00000003987	MTMR7	-	-	-	-	0.383044	-	-	-		407.41	135.44	142.6	265.21	295.95	271.52	95.87	353.65	554.76	464.12	263.65	246.59	265.03	204.64	190.6	294.96	81.36	160.09	151.06	306.19	168.46	181.61	95.61	195.64	168.02	168.46	102.42	216	263.05	244.24
ENSG00000003989	SLC7A2	-	-	-	-	2.13568	5.47585	-	-		5375.95	2824.86	17403.7	17150.6	10878	2159.84	6025.13	16970.5	17781.4	8739.8	1372.6	1663.23	3489.55	4044.61	3009.78	1706.34	3742.69	5812.48	2592.52	5364.08	2871.95	6394.57	6629.37	5919.33	3682.37	2871.95	4517.59	13823.8	12476.1	11215.4
ENSG00000004139	SARM1	-	4.21788	-	-	-	5.1677	-	-		129.27	319.25	1614.67	2791.22	2515.55	186.25	235.83	1454.68	1200.61	1362.48	167.67	240.5	665.45	823.71	601.73	201.34	426.86	1070.31	644.75	725.79	191.46	157.09	742.29	482.28	524.42	191.46	483.97	443.76	340.06	284.29
ENSG00000004399	PLXND1	-	-	-	-	2.09611	-	-	-		4504.99	2176.69	4276.89	4906.38	11212.4	5790.62	10274.8	4252.06	6284.56	5687.59	1951.94	1747.46	3349.36	3674.89	3429.78	2751.29	7454.72	4427.14	5255.03	8522.42	3796.61	3945.55	3668.01	3426.93	4229.06	3796.61	8021.11	6214.77	6146.17	6987.15
ENSG00000004478	FKBP4	-	-	-	-	-	0.335172	-	-		9777.79	9467.14	5569.07	5994.39	4625.62	12819.9	7294.39	3477.56	4347.03	4770.56	9881.13	9387.77	4526.62	4580.28	4578.94	15108.4	9381.48	5281.84	5481	4030.15	11921.2	4881.18	3804.48	4456.1	3442.44	11921.2	5448.79	4498.56	3603.37	4329.85
ENSG00000004487	KDM1A	-	-	-	-	-	0.438906	-	-		9999.77	9130.48	6477.32	5727.01	4609.29	11728.2	8376.71	4978.22	4309.77	5381.5	10797	11631.5	9545.85	8764.19	8253.62	14165.2	11222.2	6512.25	5996.8	6159.33	12641	8897.23	7493.35	7785.67	6461.01	12641	8180.61	5294.01	5022.31	4732.35
ENSG00000004660	CAMKK1	-	-	-	-	-	0.333153	-	-		197.17	225.41	136.02	159.78	309.4	274.89	278.01	73.09	118.68	201.57	358.47	273.99	214.14	187.44	347.96	531.53	145.04	139.44	305.8	523.08	371.8	178.54	121.69	204.74	278.12	371.8	207.97	176.54	220.35	445.49
ENSG00000004776	HSPB6	-	-	-	-	3.59938	5.19714	-	-		31.34	72.56	249	165.21	398.76	35.9	157.22	157.96	369.84	815	16.19	23.34	42.25	31.81	24.38	18.12	51.88	56.81	68.77	318.95	35.62	426.05	189.49	222.94	351.31	35.62	111.81	247.15	590.9	673.12
ENSG00000004799	PDK4	-	-	-	-	8.30547	173.877	-	-		35.26	55.14	217.19	219.56	786.95	4.49	39.3	640.11	790.74	1123.58	39.32	20.3	28.81	100.6	236.04	6.04	5.9	611.98	1729.16	3115.81	8.91	2234.46	355.5	605.13	1302.13	8.91	115.72	2155.82	3280.86	5864.64
ENSG00000004864	SLC25A13	-	-	-	-	0.497541	0.481916	-	-		5101.74	3781.63	2581.05	2218.41	1631.55	3956.15	1733.24	2428.4	1838.17	1688.48	3652.95	3284.86	2850.98	2503.81	1739.82	3836.5	2216.84	1749.42	1736.53	1376.46	4798.46	2157.83	2573.69	2288.56	1924.56	4798.46	2264.27	1842.21	1601.16	1179.18
ENSG00000004939	SLC4A1	-	-	-	-	-	20.2953	-	-		3.92	4.84	5.48	45.65	0.96	1.12	5.75	44.8	22.08	0	4.63	21.31	4.8	4.3	7.76	2.01	2.36	3.87	9.82	11.34	5.19	6.13	44.33	2.73	5.73	5.19	2.35	122.54	176.13	11.72
ENSG00000004948	CALCR	-	-	-	-	-	0.0963191	-	-		122.74	111.25	133.82	79.35	11.53	98.74	102.58	12.97	8.28	3.73	203.52	49.72	60.5	69.65	38.79	69.46	17.69	1.29	1.23	8.51	350.27	26.05	19.99	10.01	15.91	350.27	14.07	34.61	28.21	25.4
ENSG00000004961	HCCS	-	-	-	-	0.475095	-	-	-		1078.59	1108.66	743.71	692.37	806.17	1027.75	433.31	800.43	640.32	880.95	941.28	944.76	661.61	622.51	739.15	1152.66	509.4	597.77	575.98	647.83	1033.01	601.53	896.14	678.83	727.44	1033.01	573.1	623.76	675.54	618.41
ENSG00000005100	DHX33	-	-	-	-	0.312954	0.264776	-	-		1509.5	1407.59	693.25	807.59	742.75	1930.95	760.21	484.5	883.21	720.44	1544.9	1263.41	816.21	564.9	566.27	1771.78	532.99	442.84	347.55	601.05	1225.96	357.08	525	599.67	478.59	1225.96	243.16	369	362.93	427.9
ENSG00000005102	MEOX1	-	-	-	-	5.36374	14.475	-	-		47.01	19.35	1177	684.76	608.23	41.51	92.99	252.27	146.28	80.88	0	38.56	264.07	441.09	351.29	7.05	75.47	378.29	89.65	60.96	9.65	288.12	877.89	698.85	292.76	9.65	140.73	197.31	121.99	115.28
ENSG00000005108	THSD7A	-	-	-	-	-	2.15588	-	-		378.68	535.95	763.46	519.55	424.7	411.77	365.25	633.03	514.74	200.33	548.12	492.17	937.2	1399.79	1276.61	327.17	564.82	460.92	342.64	446.53	325.78	795.39	817.05	626.97	721.71	325.78	901.49	1183.83	1145.21	801.1
ENSG00000005156	LIG3	-	-	-	-	-	0.43485	-	-		3412.04	3611.37	2231.14	1853.21	1754.55	3804.68	3783.8	1577.28	1392.43	1485.67	3476.03	3653.22	3080.48	2475.43	2532.16	3917.04	3189.66	1690.03	1623.55	1553.65	3322.41	2420.67	1860.95	1811.74	1451.69	3322.41	1519.94	1500.21	1627.85	1565.08
ENSG00000005187	ACSM3	-	-	-	-	-	7.51011	-	-		36.56	65.78	150.28	102.17	169.11	58.34	95.87	288.81	92.46	124.43	52.04	94.37	212.22	386.06	301.42	62.41	91.98	340.85	1176.52	1282.9	60.11	120.31	73.88	158.33	257.75	60.11	144.64	717.91	1104.8	800.12
ENSG00000005238	FAM214B	-	-	-	-	3.12947	3.06423	-	-		718.19	662.68	1338.24	1256.49	1589.28	403.92	1201.19	874.7	1259.95	1521.75	390.85	526.67	681.78	688.72	856.61	213.42	1034.13	1094.84	1078.27	1131.22	308.72	718.77	837.91	766.19	910.09	308.72	645.82	843.91	1004.92	1036.55
ENSG00000005243	COPZ2	-	-	-	-	25.3533	88.4232	-	-		15.67	14.51	374.05	641.29	830.19	7.85	97.78	523.4	852.85	934.45	23.13	17.25	102.75	175.4	249.34	5.03	139.14	697.19	704.93	978.12	6.68	194.63	584.1	495.02	574.69	6.68	254.1	490.84	427.74	664.33
ENSG00000005249	PRKAR2B	-	-	-	-	0.292498	-	-	-		1441.6	1362.12	394.89	367.38	324.77	1475.42	476.45	343.04	173.88	185.4	1561.09	1134.53	551.18	687.86	776.82	1563.39	245.27	590.03	214.92	219.72	2054.15	590.8	869.2	824.43	813.99	2054.15	756.84	2702.04	1212.31	703.4
ENSG00000005379	BZRAP1	-	-	-	-	3.11276	4.75328	-	-		291.19	361.81	806.24	1248.88	1606.57	296.21	1355.53	1214.2	1887.85	1673.55	430.17	969.12	1056.28	977.62	1432.86	458.04	1094.27	2100.6	2408.3	2188.72	239.7	832.94	673.63	1234.82	891.64	239.7	627.05	1374.91	1129.96	780.58
ENSG00000005381	MPO	-	-	-	-	-	5559.59	-	-		3.92	1.93	1.1	0	8.65	2.24	5.75	436.17	201.48	4.98	2.31	2.03	0	0.86	6.65	3.02	1.18	15915.2	43553.3	2894.67	6.68	85.82	600.62	407.66	869.36	6.68	122.75	50609.8	55258.4	640.88
ENSG00000005471	ABCB4	-	-	-	-	4.06208	6.34102	-	-		36.56	24.19	58.14	98.91	67.26	19.07	166.81	426.74	489.9	400.66	57.82	43.64	115.23	144.45	140.74	86.58	370.26	374.42	321.76	174.36	53.43	170.88	100.83	198.37	182.65	53.43	103.21	202.15	170.03	115.28
ENSG00000005801	ZNF195	-	-	-	-	0.29497	0.254836	-	-		2397.44	2220.22	836.95	753.24	517.91	3317.74	837.86	638.93	397.44	715.46	2648.07	2307.62	1673.72	1330.15	1384.1	3013.03	1017.62	806.93	744.23	636.49	3804.78	1298.84	1419.4	1071.03	1263.95	3804.78	1111.02	1115.29	892.08	695.59
ENSG00000005812	FBXL3	-	-	-	-	-	4.09887	-	-		1145.18	1276.02	2369.35	2327.11	2554.95	907.69	934.69	4385.27	3713.6	3286.13	1056.92	1322.26	1361.64	1791.87	1737.61	760.05	1557.68	2972.08	1899.87	2565.8	891.27	1971.63	3310.77	2912.8	2903.38	891.27	1472.24	3049.58	3785.6	3271.81
ENSG00000005844	ITGAL	-	-	-	29.6335	-	50.4553	-	-		2.61	3.87	19.74	25	1229.91	5.61	21.09	36.54	31.74	28.62	9.25	17.25	13.44	22.36	13.3	4.03	2.36	178.17	1094.24	1617.44	5.94	7.66	35.64	10.92	471.59	5.94	18.76	566.99	1377.76	1271.01
ENSG00000005882	PDK2	-	-	-	-	2.71863	4.56127	-	-		280.75	444.04	1089.24	1159.75	901.29	218.79	1002.75	1426.39	2657.9	844.86	426.7	510.44	389.86	482.36	477.62	383.55	749.95	1674.54	2205.66	1085.86	163.26	324.13	358.11	353.07	334.76	163.26	318.22	364.84	381.99	335.09
ENSG00000005884	ITGA3	-	-	-	-	-	5.32455	-	-		1036.8	1366.96	2590.93	3656.42	4835.09	1428.3	2904.72	6494.2	11670.7	17915.1	786.33	768.19	1228.16	1668.06	1948.16	989.58	1453.92	10543	23063.7	13838.3	1167.33	940.22	2821.41	3891.01	5189.43	1167.33	2638	1873.36	2548.9	4389.44
ENSG00000005893	LAMP2	-	-	-	-	-	2.98213	-	-		1896.01	2066.4	3820.57	3348.82	4409.42	1541.62	2283.51	6086.32	7165	4865.12	1596.94	1617.57	2899	3957.77	4816.09	1473.8	3917.21	3980.42	3783.77	4913.29	2678.26	4859.72	5712.36	6366.12	6433.01	2678.26	4290.85	6774.84	9703.04	10087
ENSG00000005961	ITGA2B	-	-	-	-	-	4.76976	-	-		317.31	132.54	130.53	150	177.76	297.33	562.73	198.04	197.34	92.08	278.68	475.93	410.03	294.92	425.54	434.89	582.51	1271.72	1467.58	934.18	254.54	321.07	285.97	228.4	204.93	254.54	510.55	3211.58	2412.42	374.17
ENSG00000005981	ASB4	-	-	-	-	-	33.8677	-	-		1.31	1.93	13.16	26.09	5.77	0	7.67	16.5	26.22	3.73	0	4.06	12.48	16.34	11.08	2.01	11.79	12.91	6.14	56.7	0.74	55.17	46.07	20.93	26.09	0.74	18.76	63.69	137.24	108.44
ENSG00000006016	CRLF1	-	-	-	-	-	0.192797	-	-		160.61	285.39	65.82	90.21	40.36	141.37	862.79	14.15	19.32	160.51	92.51	158.31	131.55	114.36	147.39	144.96	134.43	34.86	34.39	34.02	149.16	171.65	33.03	91	101.19	149.16	57.86	33.92	61	360.49
ENSG00000006042	TMEM98	-	-	-	-	2.49972	5.42907	-	-		2218.54	3158.62	12129.8	11992	15270.1	2452.68	5473.91	12308.2	19313.2	14874.1	2117.3	2635.4	3574.05	4583.72	4445.96	2042.58	4166.01	14211	14783.9	9510.46	2201.83	6485.76	11061.4	13008	7835.06	2201.83	7007.03	9542.65	10011.1	12668.1
ENSG00000006047	YBX2	-	-	-	-	0.315937	0.0658011	-	-		429.61	528.21	166.73	221.73	98.97	728.17	445.77	64.84	164.22	87.1	712.32	898.08	279.43	196.9	253.77	1012.73	162.73	52.93	42.98	52.45	670.12	126.44	49.54	119.21	66.82	670.12	150.12	40.85	22.11	17.59
ENSG00000006071	ABCC8	-	-	-	-	-	0.433717	-	-		74.43	93.84	72.4	61.95	63.42	81.91	61.35	37.72	52.44	48.53	102.92	130.91	94.1	92	68.71	113.76	63.68	42.61	52.81	45.36	75.69	35.25	41.72	22.75	21.64	75.69	50.82	36.69	32.79	21.49
ENSG00000006128	TAC1	-	-	-	-	0.0440385	-	-	-		13.06	27.09	5.48	4.35	32.67	17.95	2.88	0	0	0	20.81	30.44	49.93	52.45	97.52	22.15	0	6.46	22.11	55.29	45.27	11.49	1.74	8.19	31.82	45.27	0.78	10.38	12.2	48.85
ENSG00000006282	SPATA20	-	-	-	-	2.94058	3.50088	-	-		596.75	828.11	2012.85	2594.49	2442.53	465.63	1936.48	2573.4	3865.4	1545.39	667.22	1072.63	1131.18	1351.64	1310.96	872.8	1907.9	2296.85	2690.76	1711	514.28	1416.08	1336.83	1587.89	1432.6	514.28	1567.63	1570.13	1490.6	1259.29
ENSG00000006327	TNFRSF12A	-	-	-	-	-	0.31333	-	-		4370.49	1857.44	1502.78	1580.39	3705.11	3072.02	1602.87	918.31	552	4285.29	1180.65	1383.15	1387.56	879.6	1098.19	1715.4	719.29	795.31	844.93	1716.67	1433.01	331.8	922.22	601.49	858.54	1433.01	530.1	220.15	398.77	1214.35
ENSG00000006377	DLX6	-	-	-	-	9.39814	-	-	-		186.73	63.85	16.45	47.82	4.8	11.22	289.51	3.54	1.38	0	1.16	284.14	192.05	155.63	189.5	5.03	5.9	0	0	15.59	31.91	225.29	46.94	50.96	14.64	31.91	155.59	34.61	27.45	46.89
ENSG00000006432	MAP3K9	-	-	-	-	-	0.215604	-	-		2085.35	2332.44	1389.8	1511.91	1505.68	1944.42	1971.95	984.33	783.84	1305.25	2050.23	2340.09	1420.21	1241.59	1279.93	2875.11	716.94	291.79	228.43	396.92	2614.44	784.67	529.34	485.92	538.42	2614.44	469.12	315	391.9	608.64
ENSG00000006451	RALA	-	-	-	-	-	0.49412	-	-		2683.41	2855.81	1849.41	1521.7	1662.3	3613.95	2453.19	1987.52	1672.57	1990.84	2976.48	2659.75	2477.45	2343.88	2328.26	4092.2	2317.07	1857.88	1386.52	1543.73	5742.42	3071.23	2939.63	2489.67	2581.35	5742.42	3793.59	2746.35	2690.71	2988.49
ENSG00000006468	ETV1	-	-	-	-	0.16746	0.08694	-	-		1403.73	1497.56	307.14	279.34	266.16	1788.46	426.6	51.87	26.22	126.92	2557.88	1004.64	792.21	943.23	1149.17	4238.17	304.23	237.56	289.83	394.08	4402.91	878.92	618	980.03	1516.61	4402.91	1000	610.61	494.84	887.07
ENSG00000006534	ALDH3B1	-	-	-	-	2.53344	6.82904	-	-		70.51	60.95	233.64	454.33	908.98	61.71	210.9	655.43	865.27	715.46	134.14	142.07	228.54	208.94	212.77	132.88	216.97	437.68	1349.68	1206.35	55.66	149.42	206	342.15	353.85	55.66	201.72	602.99	1466.97	1057.06
ENSG00000006606	CCL26	0.109515	-	-	-	0.0531431	0.0403816	-	-		161.92	47.4	15.36	29.35	19.22	290.6	10.55	5.89	17.94	1.24	202.36	18.27	24.97	12.04	1.11	245.63	10.61	7.75	12.28	12.76	577.36	36.01	12.17	1.82	6.36	577.36	36.75	29.77	14.49	15.63
ENSG00000006634	DBF4	-	-	-	-	-	0.372655	-	-		1141.26	1230.55	706.42	565.2	395.88	1520.3	642.3	374.87	176.64	393.19	1674.41	1175.12	1031.31	982.78	882.1	1492.92	1012.91	720.43	487.55	384.16	2756.92	1476.61	1568.9	1403.17	1148.12	2756.92	1324.47	1036.37	1021.69	639.9
ENSG00000006638	TBXA2R	-	-	-	-	3.64451	-	-	-		27.42	31.92	61.43	50	137.4	44.88	118.87	35.37	49.68	52.26	48.57	25.37	19.21	54.17	36.57	21.14	106.13	125.24	99.48	107.74	44.53	40.61	72.14	57.33	47.73	44.53	175.14	271.38	174.6	103.56
ENSG00000006747	SCIN	-	-	-	-	-	16.9407	-	-		20.89	17.41	118.47	249.99	320.93	4.49	10.55	785.1	1647.73	1399.81	8.09	10.15	57.62	90.28	120.79	31.21	40.09	122.65	74.91	49.61	26.72	50.57	84.31	124.67	89.74	26.72	65.68	145.38	283.63	205.16
ENSG00000006756	ARSD	-	-	-	-	-	5.13999	-	-		587.61	735.24	1387.6	1559.74	1704.58	260.3	1066.02	2713.68	3194.72	2002.04	198.89	299.36	483.01	478.06	582.9	157.04	290.08	773.36	995.99	567.03	443.78	659.76	628.43	670.65	675.25	443.78	690.38	899.99	1141.4	511.92
ENSG00000007129	CEACAM21	-	-	-	-	6.1319	-	-	-		6.53	0.97	8.78	9.78	177.76	4.49	71.9	5.89	12.42	0	2.31	9.13	5.76	18.92	9.97	35.23	55.42	30.99	77.37	60.96	3.71	14.56	12.17	16.38	66.82	3.71	136.83	116.31	114.37	26.38
ENSG00000007237	GAS7	-	-	-	-	-	3.91894	-	-		3167.86	1382.44	5048.03	5157.46	10623.4	2038.66	3753.12	7881.69	6733.06	10300.1	577.03	917.37	2667.58	3223.48	2908.94	428.85	1406.75	4063.05	4305.71	9093.7	1904.99	2999.97	6712.81	8909.48	7959.8	1904.99	3419.08	5033.71	6547.99	11048.3
ENSG00000007312	CD79B	-	-	-	-	3.50946	-	-	-		33.95	21.28	20.84	16.3	24.98	32.54	200.36	12.97	38.64	4.98	49.72	25.37	28.81	44.71	36.57	73.49	176.88	76.17	72.46	17.01	48.98	49.81	12.17	24.57	25.46	48.98	163.41	123.92	122.76	36.15
ENSG00000007314	SCN4A	-	-	-	-	-	0.0551404	-	-		426.99	283.45	72.4	104.34	54.77	482.46	343.2	10.61	16.56	1.24	389.69	494.2	362.97	291.48	298.1	481.2	212.25	23.24	15.97	32.6	438.58	83.52	78.23	141.04	72.55	438.58	109.46	41.54	28.21	32.24
ENSG00000007350	TKTL1	-	-	-	-	-	15.048	-	-		1.31	8.71	21.94	6.52	9.61	1.12	2.88	123.78	6.9	0	0	23.34	50.89	51.59	62.06	3.02	4.72	23.24	13.51	31.19	10.39	55.17	51.28	23.66	10.18	10.39	31.27	75.46	59.47	28.33
ENSG00000007402	CACNA2D2	-	-	-	-	-	0.118194	-	-		1121.68	885.19	212.8	219.56	164.31	952.57	579.03	48.33	35.88	59.73	870.74	767.18	444.6	381.76	435.51	574.82	240.55	94.25	109.3	188.54	476.43	231.42	58.24	102.83	103.74	476.43	120.41	92.08	98.36	143.61
ENSG00000007923	DNAJC11	-	-	-	-	0.444211	0.436157	-	-		3167.86	3320.17	2332.05	2429.28	1826.61	4067.23	1755.29	1910.89	1803.67	1779.32	3247.07	2597.85	2236.42	1801.33	1449.48	3824.42	1637.87	1411.16	1525.3	1389.22	2576.59	1232.94	1461.99	1268.49	1289.4	2576.59	1235.34	1211.52	984.33	811.85
ENSG00000007944	MYLIP	-	-	-	-	-	3.15576	-	-		1155.63	1172.51	3670.3	2486.88	3800.23	665.34	1780.22	5572.35	11848.8	4420.92	875.37	1294.87	1188.79	1484.92	1186.85	1552.32	996.4	2508.58	2847.96	3087.46	1271.23	2220.67	1864.43	2024.67	1927.1	1271.23	2577.01	2849.5	3274.76	5722.98
ENSG00000007968	E2F2	-	-	-	-	0.377472	-	-	-		382.6	267.97	186.48	318.47	307.48	247.96	149.55	189.79	73.14	584.81	500.71	525.66	487.81	413.58	336.88	430.86	109.66	473.83	519.49	238.15	319.11	157.09	381.58	415.85	417.5	319.11	114.93	411.92	380.47	96.72
ENSG00000008083	JARID2	-	-	-	-	0.302576	0.129419	-	-		18034.3	13489.7	2705.01	3095.56	1928.46	22647.5	9476.28	3272.45	2605.46	1585.21	11293	9018.39	3068	2922.54	2713.9	18217.1	4262.7	1288.51	1315.29	1631.62	15380.9	3004.57	1930.49	1628.84	2168.31	15380.9	3222.05	2668.12	2138.69	1798.57
ENSG00000008118	CAMK1G	-	-	-	-	8.81268	7.52559	-	-		24.81	40.63	58.14	47.82	53.81	22.44	160.09	347.76	27.6	17.42	34.69	141.06	171.88	146.17	130.76	53.35	354.93	241.43	227.2	279.26	32.65	483.52	108.65	125.58	84.64	32.65	433.15	222.23	173.84	77.18
ENSG00000008196	TFAP2B	-	-	-	-	-	5.30284	-	-		88.79	82.23	127.24	92.39	310.36	28.05	20.13	178	6.9	19.91	4.63	285.15	3913.98	3112.56	3468.56	26.17	8.25	19.37	25.79	214.05	38.59	1114.93	832.69	589.66	442.32	38.59	276	291.46	280.58	302.85
ENSG00000008226	DLEC1	0.135246	-	-	-	0.0826289	0.0603965	-	-		100.55	63.85	37.3	30.43	48.04	131.27	65.19	30.65	45.54	54.75	366.57	76.11	39.37	42.99	59.84	653.34	44.81	21.95	40.53	66.63	875.69	39.08	33.9	42.77	26.73	875.69	25.8	46.38	31.26	55.69
ENSG00000008277	ADAM22	-	-	-	-	-	0.167677	-	-		373.46	449.85	125.05	123.91	83.6	457.77	412.22	68.37	45.54	24.89	965.56	563.21	544.46	599.3	593.98	986.56	594.3	126.53	77.37	165.86	1055.27	550.95	312.91	379.46	380.58	1055.27	354.18	220.15	216.54	222.74
ENSG00000008283	CYB561	-	-	-	-	-	0.42818	-	-		1200.02	1534.32	971.87	796.72	486.2	1104.04	813.9	565.84	761.76	700.53	708.85	930.56	544.46	582.96	497.57	1047.97	225.22	475.12	455.62	347.3	1004.81	409.96	314.65	367.63	348.76	1004.81	534.01	301.84	362.17	304.81
ENSG00000008300	CELSR3	-	-	-	-	-	0.252704	-	-		2054.01	2693.29	1360.18	1511.91	1078.09	1915.25	3046.6	326.54	224.94	378.26	3003.08	3618.72	3154.42	2813.34	2625.25	2878.13	2055.29	658.45	642.3	809.43	2136.52	1444.43	852.68	867.2	726.8	2136.52	1125.1	753.22	500.17	641.86
ENSG00000008311	AASS	-	-	-	-	0.125983	0.0768	-	-		6844.97	5428.18	1386.51	1731.47	743.71	10068.8	2028.51	994.94	823.86	1300.27	6402.78	3609.59	1971.4	1412.69	1045	9856.52	1310.06	553.88	222.29	1053.25	13707.4	1327.96	1433.31	2825.44	2186.77	13707.4	867.08	1012.83	743.4	1839.6
ENSG00000008323	PLEKHG6	-	-	-	-	-	0.272045	-	-		816.12	728.46	759.07	651.07	539.05	936.87	1363.2	319.46	282.9	388.21	572.4	523.63	495.49	637.13	485.38	772.13	145.04	76.17	104.39	130.42	945.44	249.81	157.32	192.91	137.47	945.44	361.22	320.53	459.76	439.63
ENSG00000008394	MGST1	-	-	-	-	0.333509	0.352674	-	-		6429.73	5997.02	3848	3439.03	1912.13	7662.1	2689.98	3581.3	2198.35	1842.77	6789.01	5582.33	4565.99	5471.06	3998.26	11779.3	4458.44	3279.36	2911.82	1929.31	10732.3	2937.14	3124.76	2498.77	1928.38	10732.3	2824.08	3701.72	3213.76	1085.39
ENSG00000008441	NFIX	-	-	-	-	-	9.47057	-	-		80.96	32.89	152.47	384.77	900.33	14.59	34.51	216.91	492.66	1829.09	57.82	18.27	11.52	46.43	176.2	15.1	25.94	145.89	583.35	1203.52	19.29	62.07	186.01	382.19	592.51	19.29	55.51	100.38	195.19	607.66
ENSG00000008513	ST3GAL1	3.40791	-	-	-	11.3802	29.0225	-	-		1256.17	2375.98	11936.7	13940.9	14505.3	650.76	7383.54	24928.8	37420.3	21735	534.24	1815.45	3195.72	3790.96	2657.38	352.34	5157.69	13098.1	15530.5	13408.8	631.53	3986.17	6649.36	8654.69	6871.51	631.53	5946.83	8994.35	9239.46	10543.3
ENSG00000008516	MMP25	-	-	-	-	-	0.313351	-	-		443.97	635.59	380.63	469.55	709.12	777.54	1148.47	285.28	414	211.53	832.58	634.24	645.29	513.31	449.92	2184.52	748.77	419.6	874.41	2616.83	1215.57	437.54	253.81	329.41	392.68	1215.57	647.38	595.38	2163.85	2331.98
ENSG00000008735	MAPK8IP2	-	-	-	-	-	6.76989	-	-		83.57	261.2	813.91	1299.96	604.39	63.95	171.6	681.37	701.04	345.91	61.29	69.01	311.12	492.68	503.11	95.64	73.11	720.43	582.12	191.37	88.31	104.21	308.57	171.98	152.74	88.31	93.04	265.15	200.53	113.33
ENSG00000008853	RHOBTB2	-	-	-	-	-	2.57038	-	-		846.15	1220.88	2477.94	2135.81	2073.55	924.52	1593.28	3024.89	4658.91	2126.47	760.89	704.26	1153.26	1396.35	1419.56	835.55	1114.32	1606.11	2037.41	1620.28	672.35	1658.99	1262.07	1193.88	1150.02	672.35	1322.91	1574.29	1617.17	1812.24
ENSG00000009694	TENM1	-	-	-	-	-	0.222559	-	-		202.4	58.05	38.39	59.78	18.26	187.37	210.9	37.72	64.86	44.79	61.29	53.78	48.01	58.47	64.27	69.46	292.43	12.91	22.11	41.11	150.65	118.01	30.42	18.2	50.28	150.65	90.7	38.77	28.21	58.62
ENSG00000009765	IYD	-	11.7105	-	-	55.4107	103.481	-	-		0	3.87	105.3	95.65	52.85	0	2.88	41.26	1.38	0	0	3.04	39.37	87.7	23.27	0	3.54	3.87	2.46	1.42	0.74	9.2	47.81	2.73	5.73	0.74	49.26	58.85	64.81	13.68
ENSG00000009790	TRAF3IP3	-	-	-	-	-	17.2262	-	-		1.31	5.8	4.39	5.43	93.2	8.98	19.17	5.89	8.28	17.42	11.56	4.06	10.56	11.18	25.49	9.06	15.33	100.7	476.5	537.26	8.16	15.33	11.3	14.56	119.65	8.16	10.16	341.3	584.04	377.1
ENSG00000010030	ETV7	-	-	-	-	0.150553	-	-	-		44.4	9.67	9.87	15.22	16.33	63.95	10.55	18.86	19.32	62.21	20.81	9.13	14.4	9.46	12.19	21.14	5.9	2.58	14.74	19.85	39.33	10.73	7.82	13.65	14	39.33	2.35	7.62	11.44	10.75
ENSG00000010165	METTL13	-	-	-	-	0.450506	0.424524	-	-		2885.8	3534.94	1992.01	1764.08	1252.97	3980.84	1804.18	1414.6	1744.33	1308.98	2443.4	2200.05	1284.82	1241.59	1458.35	3098.6	1567.12	1598.37	1635.83	1132.64	2879.37	1352.48	1222.96	1294.88	1178.66	2879.37	1092.26	1183.14	1343.45	934.94
ENSG00000010219	DYRK4	-	-	-	-	5.0204	-	-	-		61.37	50.31	36.2	63.04	98.01	62.83	234.87	25.93	15.18	17.42	136.45	104.52	270.79	246.77	228.28	40.27	268.85	129.11	103.16	143.17	24.49	100.38	48.68	74.62	35.64	24.49	131.35	83.77	52.61	45.92
ENSG00000010278	CD9	-	-	-	-	0.256469	0.345956	-	-		4719.14	2709.73	2027.11	2303.19	2588.58	5733.39	1469.61	2217.39	2347.39	2731.19	2272.25	1100.03	719.23	1012.01	1308.74	4136.5	396.2	1092.26	641.07	1080.19	5194	1181.6	1667.12	1431.38	1334.59	5194	1981.23	1861.59	1906.14	2859.54
ENSG00000010292	NCAPD2	-	-	-	-	-	0.432751	-	-		6611.23	5364.33	4208.88	3954.23	2788.44	6416.69	5838.19	2357.67	2005.15	3816.2	8250.65	7194.82	5917.07	5908.71	5497.61	9795.12	7348.59	3742.86	3891.84	3725.37	7131.64	5750.9	4942.26	5122.2	4460.72	7131.64	5353.4	3930.18	3700.97	3153.6
ENSG00000010310	GIPR	-	-	-	-	14.2789	12.746	-	-		49.62	67.72	369.66	551.07	1672.87	49.37	833.07	286.46	1061.23	892.15	63.6	39.58	256.39	377.46	643.84	41.27	614.35	662.33	1171.61	2283.7	56.4	657.46	370.28	696.12	652.34	56.4	643.47	912.45	1000.34	1424.39
ENSG00000010319	SEMA3G	-	-	-	-	3.2122	-	-	-		144.94	186.71	266.55	195.65	168.15	250.2	737.2	54.23	40.02	4.98	163.05	316.61	267.91	335.33	292.56	199.33	264.13	165.26	276.32	87.89	138.77	144.83	115.6	85.54	66.82	138.77	881.94	349.61	264.57	125.05
ENSG00000010327	STAB1	-	-	-	68.7343	11.1303	32.0504	-	-		22.2	54.18	376.24	385.86	43071.9	22.44	361.41	265.24	799.02	1799.22	28.91	61.9	74.9	229.57	95.3	35.23	318.38	1030.29	6565.41	12892.8	44.53	144.06	154.72	130.13	7790.51	44.53	456.61	1965.44	4406.24	5287.26
ENSG00000010379	SLC6A13	-	-	-	-	-	263.09	-	-		3.92	8.71	140.41	341.29	323.81	1.12	21.09	1145.83	3376.88	490.25	11.56	11.16	21.13	33.53	35.46	1.01	15.33	2211.63	1251.43	523.08	11.13	26.82	79.97	64.61	97.37	11.13	28.93	216.69	332.43	474.8
ENSG00000010404	IDS	-	-	-	-	3.0807	2.1949	-	-		1982.2	1191.86	2322.18	2349.93	2778.83	1109.65	3566.19	3331.39	2817.98	4715.81	1753.05	2729.77	3143.86	3632.76	4264.22	1435.54	5507.91	2556.35	2114.79	4262.63	1031.53	3092.69	2872.7	3572.53	3539.17	1031.53	1859.26	1905.21	2933.94	4296.63
ENSG00000010610	CD4	-	-	-	7.35766	3.41375	5.64892	-	-		79.65	81.26	145.89	155.43	3449.52	60.59	251.17	169.75	231.84	272.5	107.54	156.28	212.22	216.68	342.42	138.92	409.17	504.82	2621.99	2588.48	134.32	314.94	267.71	374.91	1715.81	134.32	469.9	1199.75	2719.69	1477.15
ENSG00000010626	LRRC23	-	-	-	-	2.68521	3.29797	-	-		188.03	105.45	206.22	274.99	465.06	181.76	364.29	370.15	586.5	521.35	226.65	214.12	328.41	351.67	592.87	118.79	411.53	644.25	790.9	626.57	103.15	354.02	269.45	492.29	338.58	103.15	301.02	305.3	311.08	435.72
ENSG00000010671	BTK	-	-	-	-	5.92931	28.674	-	-		15.67	111.25	115.18	75	659.16	12.34	227.2	120.24	51.06	36.08	21.97	36.53	29.77	37.83	13.3	42.28	124.99	630.05	1088.09	1060.34	37.85	47.51	64.32	21.84	391.4	37.85	193.9	1890.67	2641.92	952.53
ENSG00000010704	HFE	-	-	-	-	-	6.02841	-	-		30.03	37.73	145.89	247.82	459.3	28.05	71.9	387.84	724.5	507.66	56.66	28.41	56.65	98.02	139.63	79.53	68.39	333.1	309.48	321.79	67.53	131.8	187.75	251.15	450.59	67.53	219.7	330.23	440.7	254.01
ENSG00000010803	SCMH1	-	-	-	-	3.78697	2.4826	-	-		865.74	843.59	2055.63	1933.64	1877.54	803.35	2807.89	2370.64	3436.22	2030.66	1380.7	758.04	2125.04	1960.4	1580.25	958.37	3668.4	1986.98	2205.66	2034.21	864.55	2069.71	1917.45	2076.54	1868.55	864.55	3396.4	2114.28	2017.46	2433.58
ENSG00000010932	FMO1	-	-	-	-	-	86.1938	-	-		30.03	87.07	1580.66	2271.67	2185.01	37.03	49.85	3943.2	6041.68	2886.72	37	55.81	142.12	508.16	444.37	34.23	43.63	4137.94	2251.1	503.24	40.07	450.57	1435.04	1196.61	526.96	40.07	101.64	1439.98	1513.48	959.37
ENSG00000011028	MRC2	-	-	-	-	10.5696	10.5554	-	-		2298.2	4224.71	22796.2	22885.2	24894.2	1553.96	22264.7	19749	27408.3	13018.9	3519.97	4602.05	7238.37	9091.78	10751.4	1828.15	19928	21337.8	21792.6	26359.7	2031.14	14782.2	13526.5	11929.7	10911.5	2031.14	14585.6	15596.1	15638.8	19326
ENSG00000011083	SLC6A7	-	-	-	-	21.5265	34.2854	-	-		18.28	39.66	36.2	5.43	27.87	4.49	92.03	66.01	204.24	12.44	8.09	8.12	31.69	36.97	32.14	3.02	193.38	389.91	347.55	0	5.94	1.53	0.87	0	5.73	5.94	2.35	2.08	1.52	6.84
ENSG00000011105	TSPAN9	-	-	-	-	-	2.59161	-	-		2316.48	2172.82	5413.3	5312.89	4170.17	2025.2	4400.22	6523.67	9371.64	5714.96	1941.53	2217.3	3098.73	3603.52	2431.32	1753.66	2056.47	4702.14	5792.94	4492.27	1910.18	2419.9	3889.66	3123	2767.19	1910.18	2637.22	3399.19	3536.28	3682.13
ENSG00000011201	KAL1	-	-	-	-	0.10117	0.0572524	-	-		4528.49	4358.21	921.41	882.58	550.58	7158.33	1093.82	490.4	132.48	832.42	6222.39	1955.49	794.13	991.38	1189.06	6173.04	547.14	219.48	391.76	2048.39	12278.9	901.91	1033.48	1011.88	3152.86	12278.9	928.07	743.53	559.64	1753.63
ENSG00000011260	UTP18	-	-	-	-	-	0.390676	-	-		2328.23	2269.56	1192.35	1058.67	1091.55	2503.17	1319.11	945.43	910.81	963.07	2331.23	2174.68	1387.56	1266.52	1288.8	2905.31	1777.01	979.94	975.11	952.61	2662.68	1243.67	1071.72	916.34	1064.74	2662.68	1250.19	1202.52	1096.41	1180.16
ENSG00000011332	DPF1	-	-	-	-	-	0.284622	-	-		229.82	423.73	107.5	93.48	46.12	305.18	94.91	30.65	24.84	37.33	590.9	367.35	181.49	196.9	212.77	321.13	240.55	163.97	116.67	62.37	217.44	127.97	130.38	105.56	113.28	217.44	125.88	44.31	42.7	37.12
ENSG00000011376	LARS2	-	-	-	-	0.450442	0.435446	-	-		3286.68	3375.32	2124.73	1947.77	1458.6	3718.29	1776.38	1685.73	1625.65	1328.89	3430.93	2379.67	2025.17	2100.55	1594.65	3792.21	1699.19	1642.26	1560.91	1139.72	3111.65	1486.58	1397.67	1263.03	1286.86	3111.65	1281.47	1264.14	1025.51	669.21
ENSG00000011465	DCN	-	-	-	-	82.0553	4534.67	-	-		5.22	84.17	18165	35677.2	67775.8	6.73	125.58	57557.8	116089	114149	8.09	5.07	1694.84	7920.7	13930.8	5.03	357.29	45332.7	43972.1	64704.9	20.04	13678	76877.9	81929.7	87063.9	20.04	2125.1	45351.1	64734.9	103001
ENSG00000011523	CEP68	-	-	-	-	-	0.392538	-	-		624.17	319.25	211.71	208.69	139.33	477.97	296.22	160.32	191.82	126.92	375.82	684.98	232.38	211.52	218.31	445.96	212.25	148.48	147.37	141.76	176.62	118.01	73.01	93.73	108.19	176.62	213.45	120.46	129.62	59.59
ENSG00000011600	TYROBP	-	-	-	62.3315	14.7503	264.854	-	-		1.31	0.97	10.97	17.39	3474.5	2.24	12.46	95.49	169.74	288.67	2.31	5.07	2.88	2.58	4.43	1.01	2.36	305.99	1936.71	2408.45	0.74	16.86	66.93	54.6	1213.03	0.74	42.22	603.68	2164.62	1319.86
ENSG00000012048	BRCA1	-	-	-	-	-	0.457112	-	-		1910.38	2262.79	1000.39	970.62	479.47	1998.27	891.55	532.83	207	948.14	3034.3	2089.44	1781.27	1460.84	1067.16	2158.35	1161.48	976.06	670.54	547.18	2411.84	1615.31	1490.67	1193.88	1568.79	2411.84	1519.94	1470.44	1213.83	316.53
ENSG00000012124	CD22	-	-	-	-	-	8.86582	-	-		20.89	4.84	8.78	9.78	18.26	3.37	15.34	9.43	38.64	63.46	10.41	11.16	4.8	9.46	9.97	9.06	11.79	80.05	989.85	1572.08	7.42	35.25	125.16	286.64	196.66	7.42	13.29	85.85	93.02	132.87
ENSG00000012174	MBTPS2	-	-	-	-	-	2.93436	-	-		560.19	758.45	1309.72	1439.09	1323.12	622.71	686.4	2613.48	2991.86	2642.84	685.72	491.16	848.86	1177.1	1028.38	591.94	1097.81	1687.45	1128.62	1596.18	867.52	1340.22	2372.91	2481.48	2181.04	867.52	1326.04	1761.21	1910.72	2304.63
ENSG00000012232	EXTL3	-	-	-	-	-	0.411318	-	-		6463.68	6708.07	5345.29	4386.83	3567.7	6462.69	5495.96	3314.88	2969.78	3668.13	6043.16	5878.65	6580.6	6167.52	5197.3	6919	3176.69	2608	2435.32	2993.9	6566.15	3001.5	3068.27	2751.74	2729.64	6566.15	3003.13	2220.2	2279.75	1862.07
ENSG00000012779	ALOX5	-	-	-	-	8.22644	12.2322	-	-		110.99	135.44	272.04	281.51	1641.16	74.05	1646.01	1151.72	4046.18	914.54	99.45	267.9	235.26	162.51	283.69	89.6	293.61	823.71	2302.68	1559.32	104.64	183.91	59.97	172.89	810.81	104.64	258.01	1289.75	3368.54	857.76
ENSG00000012822	CALCOCO1	-	-	-	-	4.40071	5.53716	-	-		715.58	855.2	2062.21	2399.93	2827.84	605.88	3457.86	3507.03	7741.85	3474.02	622.12	896.05	1206.08	1428.17	1917.13	527.51	1854.84	2728.07	4281.15	4621.27	472.72	1985.42	1626.27	2112.94	2070.3	472.72	1722.44	2586.43	3410.47	3007.06
ENSG00000013288	MAN2B2	-	-	-	-	-	3.64084	-	-		817.43	848.42	2315.6	2847.74	2574.17	690.03	1566.44	2969.48	5212.29	2342.97	437.11	545.95	1019.79	1080.8	1073.81	305.03	782.97	1258.81	1707.06	1651.47	570.68	945.58	1095.19	1039.18	1344.14	570.68	781.08	1424.06	1928.26	1187.97
ENSG00000013297	CLDN11	-	9.45846	-	-	-	-	-	-		295.11	276.68	2911.23	5535.71	6430.13	309.67	651.88	501	436.08	1937.34	676.47	127.86	346.65	647.45	926.43	542.61	104.95	560.33	416.33	421.02	1553.97	324.13	3630.64	4509.79	2924.39	1553.97	360.44	511.61	778.47	1940.22
ENSG00000013306	SLC25A39	-	-	-	-	-	0.420765	-	-		4565.06	4311.78	3770.12	3715.11	2740.4	5412.5	5019.5	2335.27	2826.26	2422.61	3514.19	3732.38	2445.76	2119.47	1841.77	5297.21	2551.73	2311.05	2624.45	1781.88	4092.71	1801.51	1480.24	1381.33	1391.23	4092.71	2026.58	1536.21	1640.81	1298.37
ENSG00000013364	MVP	-	-	-	-	7.01404	26.4912	-	-		229.82	229.28	2126.93	2853.18	5107.01	162.69	973.03	4662.29	7983.35	6099.44	134.14	340.97	720.19	1213.21	2234.06	133.89	893.81	3316.8	4541.51	5396.68	83.86	1150.18	1681.9	1936.41	2329.96	83.86	782.64	2003.51	3052.88	3566.85
ENSG00000013392	RWDD2A	-	-	-	-	-	2.13654	-	-		177.59	271.84	426.7	473.9	677.41	214.3	345.11	633.03	643.08	828.69	275.21	405.91	406.19	451.41	517.51	296.97	499.97	679.11	628.79	714.45	308.72	593.86	685.8	595.12	598.24	308.72	548.08	428.53	609.97	670.19
ENSG00000013441	CLK1	-	-	-	-	-	2.58624	-	-		720.8	916.14	447.54	495.64	862.86	527.34	647.09	1076.28	761.76	1097.45	564.31	824.01	1106.21	900.24	1467.21	512.41	884.38	828.88	1686.18	908.66	650.08	1346.35	1420.27	1908.2	1422.42	650.08	1148.55	2434.12	1387.67	4162.79
ENSG00000013573	DDX11	-	-	-	-	-	0.228107	-	-		1570.87	1232.49	432.19	548.9	364.17	1801.92	1137.92	241.66	249.78	383.24	1568.03	1257.32	1111.01	604.46	606.17	1851.31	692.17	296.95	385.62	231.06	3974.72	2147.11	872.67	1111.07	1265.85	3974.72	1722.44	1187.29	971.37	701.45
ENSG00000013588	GPRC5A	-	-	-	-	-	-	-	6.1325		1461.18	215.73	385.02	730.41	1434.58	182.89	139	887.66	351.9	2025.68	26.6	34.5	503.17	561.47	924.21	26.17	2.36	23.24	174.39	1481.36	282.74	194.63	579.75	717.96	1174.21	282.74	358.87	324	624.45	3499.44
ENSG00000013725	CD6	-	-	-	-	6.26246	-	-	-		5.22	9.67	16.45	22.83	72.07	2.24	92.99	11.79	12.42	9.95	18.5	21.31	23.05	44.71	69.81	17.11	60.14	23.24	67.55	53.87	14.1	56.7	20.86	14.56	24.82	14.1	56.29	131.54	69.38	104.53
ENSG00000013810	TACC3	-	-	-	-	0.472309	0.298155	-	-		6039.3	5771.61	3001.17	2980.35	1879.46	6426.79	3354.33	979.61	556.14	2197.39	6776.29	5903	4451.72	3577.73	2784.82	7887.43	2995.09	2849.43	2656.38	1594.76	5636.29	2763.96	2258.17	1894.55	2041.66	5636.29	3019.54	2075.51	1868.78	907.59
ENSG00000014123	UFL1	-	-	-	-	2.10757	2.90612	-	-		1121.68	955.81	1320.69	1485.83	1675.75	649.64	1262.55	2433.12	2195.59	2357.9	1186.43	1104.09	1208.96	1811.65	2024.62	813.41	2434.99	2366.56	1337.4	2871.99	1261.58	3425.25	2884	3453.32	3184.68	1261.58	1983.58	3056.5	3631.59	5820.67
ENSG00000014257	ACPP	5.44801	-	-	-	10.2609	5.56809	-	-		133.19	400.51	479.35	301.08	285.38	29.17	808.14	249.91	191.82	145.58	120.26	254.71	321.68	237.31	100.84	80.54	820.7	180.75	307.02	480.56	117.25	1333.32	174.71	131.95	511.05	117.25	683.35	825.91	785.33	277.45
ENSG00000014914	MTMR11	-	-	-	-	2.21092	5.85924	-	-		141.03	105.45	414.64	582.59	666.84	141.37	301.02	827.54	771.42	605.96	101.76	85.24	265.99	343.07	541.89	139.93	173.34	677.82	687.73	730.05	88.31	538.69	468.5	643.35	486.23	88.31	337.76	638.99	767.79	869.49
ENSG00000015133	CCDC88C	-	-	-	-	-	0.292833	-	-		4042.74	3238.91	1155.06	1053.23	1011.79	4013.38	2102.33	620.07	423.66	537.53	2707.05	3806.46	2244.11	1747.16	2003.57	3702.61	1416.18	874.07	1140.9	884.56	3163.6	1554.77	919.61	919.98	1015.74	3163.6	2051.6	1669.13	1517.29	1046.31
ENSG00000015153	YAF2	-	-	-	-	4.29668	4.16577	-	-		556.27	226.38	416.83	334.77	379.54	192.98	232.95	368.98	298.08	460.38	267.12	248.62	614.56	645.73	628.33	28.19	641.47	649.42	505.98	595.38	192.95	880.45	888.32	942.72	816.54	192.95	889.76	690.91	726.62	942.76
ENSG00000015171	ZMYND11	-	-	-	-	-	2.08528	-	-		1408.95	1842.93	2553.63	2542.32	2714.45	1505.72	1595.2	3252.41	3187.82	3933.16	1683.67	1702.81	2213.38	2472.85	2588.68	1148.64	2095.39	2578.3	1969.87	3477.29	1637.09	2765.49	4092.18	4382.4	3976.4	1637.09	2384.67	3046.81	3618.62	3912.69
ENSG00000015285	WAS	-	-	-	10.3801	-	18.2641	-	-		37.87	27.09	19.74	28.26	976.24	22.44	42.18	41.26	42.78	53.5	24.28	31.46	39.37	62.77	55.41	32.21	29.48	370.54	1128.62	1047.58	21.52	29.12	46.07	55.51	485.59	21.52	39.87	970.6	1317.53	511.92
ENSG00000015413	DPEP1	7.44688	-	-	-	6.32417	31.0675	-	-		49.62	177.04	958.71	1309.74	1015.64	26.93	500.42	1299.08	3506.6	1198.24	30.07	368.37	376.42	576.08	372.34	82.55	116.74	2307.17	4241.85	1152.48	34.14	289.65	405.05	318.49	130.47	34.14	286.94	821.07	863.86	603.76
ENSG00000015475	BID	-	-	-	-	0.482112	-	-	-		596.75	776.84	439.87	591.29	1130.94	823.54	498.5	470.36	593.4	1052.66	663.75	743.84	740.35	691.3	725.85	1124.48	350.21	741.08	1166.69	1036.24	835.61	545.59	750.99	792.58	1095.29	835.61	484.75	949.83	1098.7	767.88
ENSG00000015479	MATR3	-	-	-	-	0.479985	-	-	-		18521.4	18842.4	11539.6	10131.2	7690.79	20689.6	8983.53	11399.3	8395.97	9777.53	21188	18469.1	12901.9	12630	11520.5	26738.8	12129	13680.4	8294.58	10437.5	27127.7	18819.7	20797.3	18012.8	18310.7	27127.7	14383.9	15553.9	15623.5	11735.1
ENSG00000015520	NPC1L1	-	-	-	-	5.3935	-	-	-		16.98	70.62	253.39	292.38	152.78	12.34	151.47	119.06	26.22	2.49	34.69	168.45	206.45	382.62	166.22	19.13	24.76	7.75	7.37	7.09	17.07	60.54	125.16	44.59	22.91	17.07	84.44	139.15	148.68	42.01
ENSG00000017427	IGF1	-	-	-	-	-	9.8849	-	-		90.1	94.81	75.69	38.04	237.33	20.2	22.05	31.83	13.8	58.48	45.1	149.17	428.27	381.76	637.2	12.08	9.43	378.29	417.55	995.13	51.95	263.6	578.02	810.78	2836.56	51.95	136.04	417.46	500.93	1135.22
ENSG00000017483	SLC38A5	-	-	-	-	0.245335	0.263507	-	-		942.78	697.51	991.62	995.62	572.68	1292.54	269.38	88.41	84.18	109.5	958.63	286.17	284.23	263.97	240.47	1566.41	199.28	225.94	320.53	171.53	962.51	330.26	398.96	264.8	215.11	962.51	463.64	686.07	507.8	531.46
ENSG00000018280	SLC11A1	-	-	-	20.6433	-	14.3833	-	-		2.61	9.67	21.94	15.22	309.4	3.37	26.84	17.68	46.92	189.13	1.16	8.12	4.8	15.48	21.06	12.08	40.09	99.41	614.05	1104.29	6.68	11.49	12.17	30.03	926.64	6.68	24.24	199.38	820.4	510.95
ENSG00000018408	WWTR1	-	-	-	-	-	2.12919	-	-		1640.08	1324.39	2102.8	2097.77	2243.63	1501.23	1506.04	3606.06	3726.02	3887.12	1097.39	848.36	1592.1	2118.61	2503.35	973.47	2117.79	2432.41	1656.7	3071.87	1870.85	3703.41	4446.81	4486.13	4390.08	1870.85	2881.94	3136.81	3264.08	4346.45
ENSG00000018625	ATP1A2	-	-	-	-	0.289839	0.0166072	-	-		557.57	587.22	217.19	365.21	267.12	1338.54	665.3	12.97	9.66	2.49	1712.57	3928.23	3213.96	2233.82	2590.89	3658.32	832.49	29.7	34.39	218.31	1551	708.04	319.86	182.9	261.57	1551	387.02	64.38	69.38	73.27
ENSG00000019102	VSIG2	-	-	-	-	-	5.52498	-	-		36.56	101.58	32.91	13.04	17.3	28.05	103.53	28.29	35.88	8.71	18.5	66.98	34.57	38.69	18.84	10.07	12.97	59.39	41.76	8.51	6.68	6.9	35.64	15.47	20.37	6.68	55.51	155.77	58.71	11.72
ENSG00000019485	PRDM11	-	-	-	-	-	3.53864	-	-		710.35	979.03	1488.52	1619.52	1638.28	877.4	691.19	2991.88	4901.79	2432.56	788.64	858.51	768.2	1013.73	956.35	737.91	889.09	2441.45	2704.27	3284.5	604.82	1027.58	1661.91	1963.71	1752.09	604.82	654.42	2360.74	2604.56	2615.3
ENSG00000019505	SYT13	-	-	-	-	-	0.126617	-	-		284.66	416.96	95.43	90.21	101.85	329.87	448.65	63.66	91.08	78.39	516.89	538.85	362.01	519.33	828.91	1122.46	169.8	109.74	307.02	216.89	820.77	259.77	127.77	130.13	269.85	820.77	129.79	112.15	150.97	329.23
ENSG00000019549	SNAI2	-	-	-	-	21.8574	18.9749	-	-		526.23	825.21	4024.6	2795.57	2047.61	264.79	1930.73	1956.87	1149.55	1520.51	42.79	338.94	1417.33	1917.41	1200.14	59.39	2287.59	2985	1882.67	3086.05	238.96	5973.89	6910.12	4837.38	4873.76	238.96	8015.63	5656.78	5182.42	5808.95
ENSG00000019582	CD74	-	-	-	-	4.95596	6.71045	-	-		248.1	250.56	261.07	261.95	886.88	213.18	1277.88	2228	7109.8	3018.62	198.89	310.52	345.69	323.29	342.42	623.14	4026.87	4003.66	8854.59	3610.55	408.16	842.9	772.72	799.86	787.26	408.16	792.02	2058.2	5378.38	1426.35
ENSG00000020181	GPR124	-	-	-	-	16.9683	14.5795	-	-		554.96	1799.4	10020.4	9533.42	9450.14	584.56	9528.05	6629.77	8575.37	9813.61	353.85	338.94	2958.53	3898.44	2861.29	471.13	9768.25	8761.32	11738.2	21517.3	500.92	6092.66	8794.54	8392.62	9015.64	500.92	6940.57	7115.45	7266.98	9303.5
ENSG00000020633	RUNX3	-	-	-	17.4579	-	-	-	-		47.01	72.56	30.71	27.17	1413.44	52.73	119.83	8.25	16.56	90.83	54.35	58.86	35.53	45.57	53.19	101.68	40.09	51.64	326.67	880.31	87.57	78.16	40.85	41.86	528.87	87.57	88.35	351.69	524.57	443.54
ENSG00000021300	PLEKHB1	-	-	-	-	2.21316	-	-	-		379.99	547.56	481.55	493.46	292.1	217.67	868.54	459.75	865.27	475.31	573.56	1294.87	624.16	792.76	593.98	468.11	752.31	502.23	720.89	358.64	270.13	324.9	367.67	332.14	236.11	270.13	480.84	177.92	182.99	146.54
ENSG00000021355	SERPINB1	-	-	-	-	2.1035	4.25591	-	-		950.62	802.96	1036.59	999.97	1140.55	582.32	1293.22	1797.72	2659.28	2255.87	416.29	488.11	434.03	470.32	472.08	363.42	1100.17	1825.6	2967.09	2017.2	688.67	934.09	1175.15	1334.92	1638.8	688.67	1019.55	3278.04	5337.2	1810.29
ENSG00000021488	SLC7A9	14.3382	-	-	-	-	-	-	-		1.31	17.41	41.68	35.87	14.41	1.12	5.75	14.15	4.14	6.22	3.47	84.23	48.01	66.21	22.16	1.01	10.61	10.33	11.05	12.76	4.45	32.95	42.59	19.11	16.55	4.45	14.86	17.31	6.86	12.7
ENSG00000021645	NRXN3	-	-	-	-	-	0.211213	-	-		914.06	403.41	308.23	211.95	150.86	626.07	280.89	87.23	42.78	126.92	814.08	721.51	1030.35	730.85	620.57	250.67	130.89	55.52	44.21	136.09	387.38	402.29	198.18	160.15	257.75	387.38	552.78	121.15	105.22	145.57
ENSG00000021762	OSBPL5	-	-	-	-	3.13629	2.29516	-	-		407.41	322.15	584.66	672.81	645.7	337.72	1507.96	950.14	1225.45	1060.12	444.04	638.3	740.35	631.97	756.88	463.08	1011.73	766.91	941.95	949.77	319.11	655.17	569.32	566	596.97	319.11	972.63	834.22	870.73	813.8
ENSG00000021776	AQR	-	-	-	-	-	0.497986	-	-		2971.99	3081.22	2199.33	1910.81	1514.33	3401.89	1835.82	2204.42	1671.19	1639.96	4057.68	2836.32	2463.04	2281.97	2034.59	4577.43	2524.6	1811.4	1358.28	1974.67	4776.94	2740.2	2997.86	2768.12	2803.46	4776.94	2245.5	2288.05	2387.25	1740.93
ENSG00000021826	CPS1	-	-	-	-	3.86755	3.17768	-	-		505.34	616.24	1695.84	1821.69	954.14	550.9	1316.23	2698.35	1030.87	711.73	380.44	558.13	821.01	1460.84	1018.41	519.45	4414.82	1036.74	852.3	868.97	658.99	1859.75	1084.76	918.16	957.82	658.99	882.72	1718.29	1292.37	403.48
ENSG00000022355	GABRA1	-	-	-	-	0.0427075	-	-	-		54.84	11.61	4.39	7.61	1.92	14.59	0.96	27.11	26.22	47.28	15.03	4.06	3.84	6.88	3.32	39.26	3.54	72.3	62.63	48.2	45.27	0	26.08	8.19	19.73	45.27	0	52.61	39.65	28.33
ENSG00000023171	GRAMD1B	-	-	-	-	0.440792	-	-	-		1518.64	1500.46	1532.4	1843.43	1297.17	1622.4	966.32	1969.83	3535.58	1978.4	1894.12	1732.24	1435.58	1409.25	1398.51	2158.35	719.29	898.6	924.76	849.12	1571.04	833.71	1003.92	1009.15	870	1571.04	659.89	1286.29	1398.35	947.64
ENSG00000023191	RNH1	-	-	-	-	-	2.88649	-	-		1527.78	1679.44	4392.07	5384.63	7220.93	1428.3	2362.12	4516.12	7652.15	6750.2	1256.97	1705.85	1865.77	2048.96	2544.35	1301.65	1833.61	4060.47	5076.96	4262.63	1128.74	1367.8	2563.26	2437.8	2489.07	1128.74	1958.56	2473.58	3719.27	3477.95
ENSG00000023330	ALAS1	-	-	-	-	-	2.34532	-	-		1324.08	1603.01	1785.79	1841.25	2818.23	1439.52	1448.52	2299.91	2167.99	936.94	1439.67	1260.36	1563.29	1739.42	1688.85	1759.7	1364.3	2335.58	11008.7	7922.79	1269.74	1393.09	1234.26	1323.09	1665.53	1269.74	1488.66	5781.39	14438.7	4393.35
ENSG00000023445	BIRC3	-	-	-	-	-	18.3802	-	-		2.61	6.77	106.4	153.26	597.66	10.1	7.67	50.69	230.46	148.07	13.88	9.13	24.97	62.77	193.93	8.05	21.23	90.38	92.11	555.69	8.91	459.77	492.83	1185.69	521.23	8.91	95.39	351.69	773.89	817.71
ENSG00000023572	GLRX2	-	-	-	-	0.482198	-	-	-		171.06	154.79	188.67	156.52	222.92	172.79	72.86	185.08	132.48	255.08	121.42	60.89	121.95	122.95	104.17	125.84	74.29	210.45	184.21	141.76	187.01	121.07	238.16	152.87	185.84	187.01	85.22	183.46	199	183.67
ENSG00000023697	DERA	-	-	-	-	2.31903	-	-	-		1164.77	1018.69	1167.12	1067.36	885.92	573.34	1439.9	1098.67	834.9	903.34	1021.07	1559.72	1544.08	1391.2	878.78	662.4	1838.33	1150.36	901.42	731.47	929.12	1491.17	1329	1114.71	1030.38	929.12	1698.2	1410.91	1178.76	854.83
ENSG00000024422	EHD2	-	-	-	-	5.07902	5.08429	-	-		1226.14	1012.89	6888.66	8409.54	7400.61	1184.83	5905.3	7065.94	8395.97	7022.7	767.83	1283.7	1969.47	2568.29	2312.74	640.26	4240.3	3123.14	3288.85	5379.67	958.06	2871.24	4427.69	3883.74	3982.76	958.06	3912.43	3845.72	4398.62	6034.63
ENSG00000025039	RRAGD	-	-	-	-	-	0.306842	-	-		191.95	379.23	190.86	199.99	528.48	365.77	208.99	186.26	587.88	248.86	631.37	515.51	318.8	490.96	777.93	1096.29	461.06	94.25	287.37	455.04	938.76	546.35	159.93	351.25	475.41	938.76	331.51	450.69	774.66	839.2
ENSG00000025423	HSD17B6	-	-	-	-	-	0.363758	-	-		146.25	153.82	65.82	75	46.12	182.89	57.52	35.37	41.4	54.75	150.33	79.15	95.06	70.51	95.3	150	94.33	42.61	41.76	34.02	180.33	77.39	80.84	114.66	113.28	180.33	129.79	105.92	76.25	97.7
ENSG00000025708	TYMP	-	-	-	-	22.86	91.2411	-	-		32.64	56.11	1116.67	1081.49	2543.42	19.07	302.93	1292	2597.18	1581.48	17.35	21.31	193.01	269.12	332.45	5.03	358.47	2131.59	3002.7	2789.77	26.72	327.2	345.94	370.36	1226.4	26.72	499.61	1212.22	1614.89	752.25
ENSG00000026025	VIM	-	-	-	-	8.89475	3.02773	-	-		15971.2	12602.5	35044.4	46749.7	57288.9	19604.6	117780	41922.9	38382.2	34419.2	33859.5	38038.2	35999.8	41502.8	50044.8	19341.6	223816	45278.4	58197.1	45087.2	8379.12	55633.2	54122.3	46635.8	48979.5	8379.12	77092.2	55208.1	70141.5	69656.6
ENSG00000026508	CD44	-	-	-	-	-	5.32339	-	-		1484.69	746.85	8315.75	22178.7	18687	1991.54	436.19	3654.39	2837.3	5201.08	599	279.07	766.28	1519.31	2677.33	336.24	346.68	1305.29	1902.32	2391.44	834.87	1636	8812.79	8530.02	7359.01	834.87	4876.46	11773.2	12076.6	10726.9
ENSG00000027075	PRKCH	-	-	-	-	3.03097	-	-	-		523.62	213.8	243.52	229.34	160.47	164.93	767.88	910.06	775.56	451.67	176.92	161.35	378.34	274.28	230.5	190.26	306.58	105.87	137.55	141.76	192.21	311.87	113.86	119.21	126.01	192.21	575.45	360.69	382.75	227.63
ENSG00000027697	IFNGR1	-	-	-	-	-	2.21334	-	-		1115.15	1070.93	1564.21	1734.73	3076.7	980.62	917.43	2180.84	1795.39	2128.96	1093.92	1128.44	1381.8	1385.18	1367.48	989.58	1174.45	1806.23	1988.29	2363.09	1145.07	1501.13	1694.93	1479.6	2674.27	1145.07	1476.15	2855.73	3582.79	3330.43
ENSG00000028137	TNFRSF1B	-	-	-	14.432	5.61497	9.96877	-	-		52.23	77.39	153.57	179.34	4576.62	84.15	663.39	437.35	150.42	329.73	80.95	46.68	110.43	187.44	360.15	155.03	551.85	697.19	2128.29	2968.39	125.42	375.48	182.53	145.59	2432.43	125.42	818.61	2479.82	3200.03	2233.31
ENSG00000029153	ARNTL2	-	-	-	-	0.12238	0.184886	-	-		970.2	784.57	186.48	224.99	254.63	859.45	112.16	84.88	23.46	214.02	1063.85	587.56	329.37	327.59	288.12	669.45	102.59	113.62	76.14	147.43	1029.3	127.97	353.76	211.11	342.4	1029.3	96.17	269.3	262.29	291.13
ENSG00000029363	BCLAF1	-	-	-	-	0.337708	-	-	-		5553.54	6146	3680.17	3052.09	2474.24	5590.9	1252	4077.59	2043.79	3895.83	5429.13	5031.3	4009.05	3798.7	3676.9	6077.4	1874.88	3955.89	2790.24	3687.09	12391.7	7271.19	12785	9657.47	11425.1	12391.7	4913.21	8830.27	8428.97	5008.83
ENSG00000029534	ANK1	-	-	-	-	0.130272	0.321669	-	-		743	423.73	215	166.3	189.29	1394.64	174.47	193.33	264.96	125.67	351.53	189.76	258.31	220.97	206.12	684.55	73.11	171.71	294.74	197.04	657.51	88.89	151.24	101.01	112.65	657.51	107.9	508.15	330.14	125.05
ENSG00000029639	TFB1M	-	-	-	-	-	0.485975	-	-		701.21	510.8	354.31	343.47	332.46	905.45	529.18	457.39	513.36	329.73	1169.08	711.36	720.19	645.73	447.7	1087.23	786.51	393.78	327.9	258	667.15	518	431.99	337.6	371.67	667.15	569.98	431.99	387.33	282.34
ENSG00000029993	HMGB3	-	-	-	-	0.274879	0.159838	-	-		9359.93	9302.68	3105.38	2523.84	1105	8743.71	2766.67	1405.17	582.36	1244.28	8697.01	6850.81	3223.56	3085.05	2603.08	10057.9	2547.01	1677.12	1247.75	1024.9	14299.6	4075.82	3265.57	2719.89	2743	14299.6	3706.02	2164.82	1787.2	813.8
ENSG00000030066	NUP160	-	-	-	-	0.468194	0.399048	-	-		5578.35	5385.61	2605.19	2362.98	1657.5	6238.29	3032.22	2505.02	2257.69	2267.07	5802.63	4394.02	3272.54	2797.01	2379.23	6303.91	3217.96	1913.39	1560.91	2058.31	6868.93	3504.95	3582.83	3102.98	3188.5	6868.93	2772.48	3269.04	2969.77	3079.35
ENSG00000030419	IKZF2	-	-	-	-	2.53649	4.66574	-	-		304.25	319.25	209.51	254.34	327.66	144.74	342.24	436.17	379.5	247.61	197.74	381.56	822.94	736.01	824.48	101.68	420.96	455.75	331.59	883.14	235.25	885.81	501.53	709.77	817.17	235.25	448.79	1338.91	2325.5	1546.51
ENSG00000030582	GRN	-	-	-	-	-	2.42441	-	-		4535.02	5407.86	11494.6	13793.1	16522.1	4503.69	8756.33	12707.8	32232.8	9297.24	3279.45	3838.93	3535.64	4177.88	4728.55	3716.71	6253.14	9404.28	13597.5	9775.55	3172.5	4024.48	4074.8	4052.08	5610.11	3172.5	4940.58	5289.16	7348.57	7304.66
ENSG00000031081	ARHGAP31	-	-	-	-	-	4.93211	-	-		441.36	483.71	1133.12	1701.04	2942.18	375.87	1003.71	3184.03	4050.32	3235.12	168.83	137	527.18	712.79	601.73	560.73	753.49	2295.55	2378.83	1828.66	584.04	878.92	1855.74	1934.59	1987.56	584.04	1104.77	1965.44	2169.95	1476.17
ENSG00000031691	CENPQ	-	-	-	-	-	0.429442	-	-		663.34	492.42	233.64	161.95	128.76	577.83	304.85	156.79	107.64	215.26	615.19	572.34	504.13	376.6	469.86	533.55	509.4	258.22	192.81	232.48	716.87	620.68	461.54	434.05	406.68	716.87	587.96	362.76	333.96	347.79
ENSG00000032742	IFT88	-	-	-	-	3.33648	3.6185	-	-		285.97	293.13	630.73	647.81	505.42	329.87	443.86	977.25	992.23	912.05	431.32	478.98	833.5	982.78	902.05	256.71	1147.33	1132.28	965.29	1051.84	324.3	1213.78	1496.76	1482.33	1433.24	324.3	1423.77	1160.29	1197.06	1029.71
ENSG00000033011	ALG1	-	-	-	-	0.426755	-	-	-		641.14	725.56	597.82	659.76	367.05	705.73	392.09	410.23	607.2	487.76	590.9	555.09	273.67	280.3	237.15	660.39	293.61	424.77	428.61	324.62	665.67	264.37	364.19	313.03	379.95	665.67	176.7	288	282.11	257.92
ENSG00000033100	CHPF2	-	-	-	-	-	3.78086	-	-		1405.03	1796.49	4094.8	4284.66	6384.97	1257.76	2315.15	4887.45	8118.59	8504.63	954	1753.55	1925.3	2045.52	2604.19	1105.35	2142.55	5471.63	5124.85	4808.39	1070.12	1874.31	3350.76	2761.75	3232.42	1070.12	1539.48	2513.74	3957.16	3662.59
ENSG00000033170	FUT8	-	-	-	-	2.48139	2.00526	-	-		2678.18	2375.98	2232.23	2143.42	1523.94	1176.97	4422.26	3647.31	6559.18	4272.85	2579.85	3339.66	2699.27	2536.48	2077.81	1555.34	2475.08	1540.27	1591.62	1553.65	1406.29	4001.49	1990.46	1960.07	2023.84	1406.29	3310.4	3053.04	2677.75	2971.88
ENSG00000033327	GAB2	-	-	-	-	3.7027	-	-	-		2080.13	1323.43	1488.52	1508.65	2525.16	1160.14	3596.86	1808.33	1095.73	775.18	723.88	1357.78	2878.83	2268.22	2217.44	622.14	3667.22	865.03	1048.8	2171.71	918.73	2511.09	1264.68	1323.09	1488.6	918.73	2674.74	2397.43	2663.26	3786.66
ENSG00000033867	SLC4A7	-	-	-	-	0.487105	0.220089	-	-		3730.65	1759.73	806.24	657.59	983.93	3805.81	1848.28	496.29	368.46	958.09	2805.34	1335.46	2609.96	2475.43	3095.11	3473.09	2924.34	814.68	394.22	1386.38	5840.37	2724.11	2311.2	2487.85	2932.66	5840.37	1552.77	1552.83	1316	3358.76
ENSG00000034239	EFCAB1	-	-	-	-	20.1722	19.9308	-	-		0	8.71	122.86	96.74	99.93	8.98	70.94	121.42	200.1	92.08	0	11.16	97.95	165.09	336.88	4.03	130.89	166.55	94.56	66.63	9.65	185.44	168.62	213.84	131.1	9.65	253.32	163.38	185.28	126.03
ENSG00000035141	FAM136A	-	-	-	-	0.365596	0.417084	-	-		3481.25	4590.39	1931.68	1853.21	1300.05	4317.44	1549.18	1808.33	1696.03	2080.43	3885.38	3340.67	1657.39	1674.94	1490.48	4292.54	1563.58	1832.05	2041.1	1322.59	4924.62	2030.63	2058.26	1889.09	1789.63	4924.62	1799.06	1959.9	2009.84	1126.42
ENSG00000035403	VCL	-	-	-	-	0.374433	0.349988	-	-		27035.2	22566.9	13494.3	13109.4	15289.3	35035.4	14291.6	10185.1	6920.74	8316.75	18208.1	16041.7	14832	10329.1	9546.85	29181	10451	8889.14	6911.74	11476.6	26976.3	8268.12	16245.3	13354.7	13097.7	26976.3	9232.99	12613.7	11848.6	12755.1
ENSG00000035499	DEPDC1B	-	-	-	-	0.381519	0.280919	-	-		2202.87	1819.71	856.69	711.94	319.97	2388.73	740.08	337.15	114.54	435.5	2460.74	1859.09	1385.64	1341.33	1032.81	2595.25	1098.99	862.45	370.89	389.83	3363.22	1831.4	1591.5	1239.37	1048.2	3363.22	1317.43	1126.37	802.87	286.25
ENSG00000035687	ADSS	-	-	-	-	0.486197	0.476253	-	-		2324.31	2458.21	1351.41	1319.53	1172.26	2863.33	1410.18	1484.15	1087.45	1917.43	2951.04	2213.25	1511.43	1604.43	1572.49	3565.7	1718.05	1545.43	1521.61	1771.96	5412.18	2636.76	2876.17	2722.62	2789.46	5412.18	2573.1	2564.28	2974.35	3455.48
ENSG00000035720	STAP1	-	-	-	-	-	88.0977	-	-		10.45	0	1.1	2.17	2.88	2.24	2.88	7.07	4.14	0	3.47	5.07	6.72	9.46	3.32	0	7.08	52.93	185.44	155.93	1.48	4.6	8.69	14.56	12.73	1.48	41.44	264.46	486.45	140.68
ENSG00000035862	TIMP2	-	-	-	-	-	2.4799	-	-		3368.95	2421.44	6041.84	6617.2	8617.07	2901.48	3555.64	11149.4	17501.3	9375.63	2659.64	2795.73	3550.05	3956.91	6309.9	2715.05	2554.08	4570.45	6971.91	9385.72	2879.37	3125.64	5066.55	4711.8	6734.68	2879.37	4148.55	5185.32	7430.15	12241.2
ENSG00000036448	MYOM2	-	-	-	-	3.47212	-	-	-		40.48	58.05	64.72	78.26	89.36	22.44	89.15	83.7	114.54	69.68	84.41	123.8	121.95	177.12	234.93	43.29	187.49	281.46	237.02	389.83	27.46	22.22	33.03	36.4	52.19	27.46	44.57	15.23	27.45	15.63
ENSG00000036672	USP2	-	-	-	-	0.379362	-	-	-		228.51	181.87	111.89	205.43	448.73	217.67	114.08	134.39	614.1	602.23	254.4	353.15	147.88	129.83	137.41	316.1	100.23	192.37	275.09	408.26	258.25	104.98	113	220.21	183.93	258.25	84.44	49.85	76.25	388.83
ENSG00000037042	TUBG2	-	-	-	-	2.27437	-	-	-		276.83	306.67	525.42	564.11	675.49	461.14	977.83	367.8	669.3	479.05	403.57	422.15	604.96	539.11	529.7	318.11	768.82	481.58	558.78	542.93	322.82	644.44	408.52	420.4	388.86	322.82	745.89	472.15	376.65	556.86
ENSG00000037280	FLT4	-	-	-	-	2.12306	-	-	-		164.53	232.18	166.73	216.3	218.12	227.76	807.19	103.74	56.58	13.69	360.79	375.47	251.59	411	260.42	500.33	574.26	175.59	142.46	53.87	277.55	354.02	179.05	214.75	122.83	277.55	740.42	667.38	438.41	143.61
ENSG00000037474	NSUN2	-	-	-	-	0.384653	0.344363	-	-		5049.51	4461.73	2475.75	2203.2	1801.63	5659.34	2109.04	1685.73	1259.95	1771.85	3942.04	3266.59	2807.77	2225.22	2073.38	5504.59	2206.23	1850.13	1596.53	1637.29	5012.93	1782.36	2402.46	1837.22	1978.02	5012.93	1868.65	1991.74	2132.59	1453.7
ENSG00000038295	TLL1	-	-	-	-	-	11.0029	-	-		14.36	21.28	126.15	73.91	66.3	2.24	10.55	10.61	28.98	14.93	16.19	14.21	82.58	124.67	188.39	46.31	22.4	74.88	240.71	215.47	40.07	65.9	271.19	303.93	151.47	40.07	142.3	886.14	449.85	442.56
ENSG00000039319	ZFYVE16	-	-	-	-	-	2.21091	-	-		882.72	1172.51	1967.88	1636.91	1988.04	962.67	1256.79	2156.09	1487.65	1758.16	1467.43	1129.46	2538.9	2820.22	2926.67	1089.24	3311.11	2220.67	1207.22	2642.35	1797.38	4335.59	4379.88	4527.99	4617.28	1797.38	3081.31	4067.26	3769.59	3980.1
ENSG00000039523	FAM65A	-	-	-	-	5.39176	4.15292	-	-		1442.9	1361.16	2825.67	3121.65	5219.44	968.28	4153.84	3387.97	4977.69	3785.09	472.95	1112.2	2223.94	2074.76	1952.59	183.22	3793.39	2494.38	3206.56	2845.06	702.03	2088.1	2162.56	2549.72	2079.21	702.03	1987.49	1743.21	1845.91	2727.65
ENSG00000039560	RAI14	-	-	-	-	0.477415	-	-	-		6922.01	4249.86	4123.32	5066.16	5934.32	8693.22	3068.65	5166.83	3641.84	6854.72	4860.2	2614.08	4409.47	4545.89	4107.97	5913.31	4182.52	7728.45	4250.45	13250	7709	3262.8	16395.7	15413	14737.1	7709	3327.6	4777.56	5694.03	12784.4
ENSG00000039987	BEST2	-	-	-	-	-	0.00431908	-	-		40.48	33.86	7.68	10.87	1.92	56.1	46.97	1.18	0	0	34.69	51.75	9.6	12.04	12.19	118.79	5.9	0	1.23	5.67	80.89	0	2.61	0	1.91	80.89	0	0	1.52	6.84
ENSG00000040608	RTN4R	-	-	-	-	0.31406	0.368166	-	-		737.77	698.47	415.73	483.68	462.18	844.86	496.58	335.97	382.26	355.86	853.4	763.12	428.27	562.32	721.42	993.61	208.71	463.5	485.1	263.67	718.36	99.62	216.43	368.54	273.66	718.36	94.61	135.69	168.5	216.88
ENSG00000040731	CDH10	-	-	-	-	28.4041	8.74618	-	-		95.32	119.96	589.05	416.29	221	46	611.62	367.8	77.28	355.86	47.41	89.3	229.5	423.03	453.24	6.04	1143.8	74.88	92.11	157.35	64.56	1240.6	289.44	205.65	345.58	64.56	1531.66	569.76	326.33	336.07
ENSG00000041353	RAB27B	-	-	-	-	-	26.4423	-	-		54.84	31.92	102.01	159.78	173.92	33.66	21.09	113.17	41.4	118.21	33.53	42.62	120.99	202.92	239.36	38.25	14.15	405.4	116.67	69.46	68.27	196.93	420.69	120.12	241.21	68.27	39.09	3170.04	1815.41	1239.75
ENSG00000041802	LSG1	-	-	-	-	0.401025	0.425095	-	-		3486.47	3133.46	1620.15	1481.48	1194.36	3142.71	1086.15	1129.32	883.21	955.6	2622.63	2662.79	1560.41	1214.93	1218.98	2699.95	1167.38	1244.61	1262.48	1060.34	2606.28	1266.65	1551.52	1298.52	1190.12	2606.28	1114.15	1190.06	1287.79	923.22
ENSG00000041880	PARP3	-	-	-	-	3.92937	5.42369	-	-		41.79	61.91	143.7	166.3	169.11	32.54	170.64	188.61	335.34	204.06	67.07	63.93	56.65	88.56	105.28	42.28	90.8	229.81	299.66	235.32	23.01	123.37	140.81	132.86	138.74	23.01	119.62	107.31	176.13	146.54
ENSG00000041982	TNC	-	-	-	-	5.01777	-	-	-		4469.73	4376.59	5540.55	4866.16	3966.46	3488.28	16545.4	3970.32	990.85	9149.17	5580.61	5054.64	6329.01	5897.53	7233	512.41	20103.7	8200.99	6691.91	24776.2	4230	8557	11490.8	10223.5	18934.4	4230	4226.74	3617.26	5231.98	7338.86
ENSG00000042062	FAM65C	-	-	-	-	34.2646	18.748	-	-		113.6	377.29	3264.44	3255.34	1680.56	93.13	4730.95	1967.48	2753.12	958.09	139.92	128.88	337.05	627.67	287.02	169.12	7207.09	4025.61	4177.99	2845.06	125.42	1696.53	1362.9	1233.91	775.17	125.42	1223.61	1217.06	624.45	373.2
ENSG00000042088	TDP1	-	-	-	-	0.496804	0.370505	-	-		1728.87	1747.15	829.27	807.59	734.1	1815.39	940.44	551.69	429.18	581.08	1679.04	1523.19	1220.48	1188.28	1056.08	1754.66	865.51	630.05	693.88	653.5	2174.37	1246.73	897.01	625.15	766.26	2174.37	1026.58	928.37	1075.83	654.56
ENSG00000042317	SPATA7	-	-	-	-	2.62781	2.3631	-	-		348.65	444.04	447.54	341.29	339.19	324.26	530.13	736.77	575.46	470.34	503.02	651.49	951.61	982.78	987.38	419.79	1088.37	1092.26	1084.41	793.84	278.29	734.09	482.4	567.82	508.51	278.29	1048.47	569.07	428.5	596.92
ENSG00000042781	USH2A	0.0374045	-	-	-	-	-	-	-		161.92	106.42	37.3	53.26	14.41	215.42	23.01	45.97	80.04	24.89	419.76	47.69	28.81	39.55	33.24	377.51	33.02	16.78	19.65	7.09	5511.62	68.96	33.03	56.42	27.37	5511.62	79.75	51.92	47.27	52.76
ENSG00000042832	TG	-	-	-	-	6.43298	13.2652	-	-		30.03	17.41	122.86	110.87	139.33	11.22	65.19	154.43	288.42	149.31	4.63	2.03	29.77	33.53	17.73	5.03	31.84	42.61	126.49	223.98	6.68	38.31	34.77	37.31	103.1	6.68	48.48	102.46	142.58	73.27
ENSG00000042980	ADAM28	-	-	-	4.67775	-	-	-	-		69.21	43.53	75.69	96.74	651.47	6.73	52.73	103.74	117.3	247.61	25.44	123.8	149.8	122.09	371.24	32.21	12.97	18.08	28.25	175.78	30.43	141.76	109.52	162.88	768.8	30.43	69.59	205.61	304.22	479.68
ENSG00000043143	JADE2	-	-	-	-	0.306401	0.411693	-	-		4646.01	4334.99	2078.66	1962.99	2126.4	5290.21	1819.52	1947.44	3052.58	2270.81	2355.51	1558.71	676.98	694.74	856.61	1749.63	529.45	1074.19	1163.01	1557.91	2667.13	879.68	820.52	993.68	959.73	2667.13	621.58	942.22	1176.47	1266.13
ENSG00000043355	ZIC2	-	-	-	-	0.0917481	0.00350805	-	-		6028.85	6390.75	1270.23	1392.35	907.06	5543.78	1330.61	18.86	0	0	10429.2	12516.4	4145.4	3864.05	6209.06	10177.7	246.45	3.87	1.23	365.73	7457.42	1720.29	332.9	179.26	629.43	7457.42	540.27	56.77	146.39	230.56
ENSG00000043462	LCP2	-	-	-	-	45.9231	154.536	-	-		1.31	3.87	10.97	23.91	560.19	0	65.19	11.79	24.84	39.82	0	3.04	8.64	31.81	7.76	5.03	56.6	251.76	526.85	833.53	0	21.46	37.38	10.92	201.75	0	102.42	500.53	626.74	467.96
ENSG00000044090	CUL7	-	-	-	-	8.16373	6.24721	-	-		861.82	1359.22	4283.47	5572.67	6127.46	688.9	6438.31	4709.45	6650.26	5260.8	809.45	2111.77	2732.87	3613.84	4761.79	888.91	7283.74	5803.44	5951.36	6369.13	323.56	1531.02	1115.18	1257.57	1101.02	323.56	1724.78	1275.21	1067.44	1815.17
ENSG00000044524	EPHA3	-	-	-	-	-	17.2257	-	-		39.17	26.12	180.99	285.86	259.43	54.98	15.34	1143.47	1636.69	2494.77	142.23	104.52	390.82	742.89	1737.61	156.04	149.75	3151.55	2396.02	3514.15	60.85	168.58	1774.9	1748.95	2756.37	60.85	84.44	350.3	375.89	512.9
ENSG00000046653	GPM6B	-	-	-	-	0.254186	0.0948612	-	-		2880.58	4850.63	739.32	735.85	496.77	3592.63	1034.39	225.16	150.42	141.85	4063.46	2327.92	1793.75	1933.74	2624.14	4897.56	820.7	232.4	116.67	316.12	5673.4	1174.7	1037.82	717.05	825.45	5673.4	1716.18	875.76	695.36	618.41
ENSG00000046889	PREX2	0.49533	-	-	-	0.160514	0.0692958	-	-		2837.49	1803.26	268.75	303.25	157.58	3557.85	313.48	42.44	23.46	6.22	2561.35	1359.81	1199.35	1016.31	1020.62	2548.94	517.66	56.81	18.42	287.77	3225.93	1079.68	663.2	720.69	806.99	3225.93	655.98	542.76	349.97	121.14
ENSG00000047346	FAM214A	-	-	-	-	-	3.21625	-	-		394.35	481.77	637.31	615.2	621.68	287.23	580.94	1229.52	1489.03	995.42	371.19	381.56	596.32	623.37	780.15	268.79	549.49	817.26	643.52	1071.68	454.17	882.75	1037.82	1286.69	1296.4	454.17	609.07	1178.29	1094.89	1387.27
ENSG00000047365	ARAP2	-	-	-	-	-	6.87649	-	-		63.98	66.75	178.8	254.34	1096.35	37.03	50.81	417.31	407.1	1123.58	58.97	32.47	95.06	157.35	236.04	35.23	66.03	580.99	695.1	1170.91	106.12	128.73	232.94	328.5	691.8	106.12	52.38	221.54	676.3	886.09
ENSG00000047457	CP	-	-	-	-	0.135396	-	-	-		40.48	60.95	28.52	18.48	21.14	79.66	7.67	15.32	13.8	9.95	32.38	9.13	30.73	84.26	60.95	49.33	1.18	12.91	23.33	5.67	167.72	54.41	41.72	14.56	19.09	167.72	30.49	100.38	132.67	34.19
ENSG00000047617	ANO2	-	-	-	-	-	0.446678	-	-		233.74	201.22	121.76	92.39	96.09	182.89	159.14	88.41	71.76	94.57	232.43	292.26	205.49	148.75	158.47	165.1	110.84	78.76	89.65	76.55	221.15	108.81	63.45	97.37	63.01	221.15	132.92	85.15	86.16	64.48
ENSG00000047634	SCML1	-	-	-	-	2.84716	3.73977	-	-		270.3	72.56	337.85	397.81	881.12	207.57	183.1	373.69	357.42	498.95	94.82	152.22	650.09	897.66	843.31	89.6	483.46	517.73	249.3	656.33	173.65	678.92	1125.61	1939.14	1479.06	173.65	663.8	854.3	997.29	1422.44
ENSG00000047648	ARHGAP6	-	-	-	-	12.6561	25.4071	-	-		282.05	479.84	4636.68	4881.38	4750.53	242.35	1989.2	3628.45	2812.46	1822.87	129.51	127.86	895.91	1236.43	682.63	84.56	2378.39	5308.95	2798.84	1607.52	108.35	1406.88	2638.88	2912.8	1626.71	108.35	1110.24	2009.74	1654.53	2048.67
ENSG00000047662	FAM184B	-	-	-	-	-	0.441543	-	-		79.65	37.73	53.75	41.3	89.36	175.03	169.68	51.87	35.88	60.97	137.61	106.55	271.75	294.92	596.19	128.86	385.59	60.68	89.65	144.59	137.29	267.43	73.88	166.52	123.47	137.29	301.02	79.61	121.23	302.85
ENSG00000048028	USP28	-	-	-	-	0.40434	0.242002	-	-		4424.03	3790.34	1761.65	1516.26	728.34	5127.52	2500.17	887.66	950.83	1369.95	4271.61	2429.39	1842.72	1664.62	1487.16	3962.34	1713.34	1143.9	953	1509.71	5600.67	2435.99	2024.36	2051.97	1672.53	5600.67	1687.25	1493.98	1283.98	1502.55
ENSG00000048392	RRM2B	-	-	-	-	0.354147	0.379162	-	-		3384.62	1488.85	1173.7	1011.93	1432.65	3667.8	870.46	1734.07	1215.79	1577.74	2749.83	1154.82	1475.91	1642.26	2138.76	3865.7	1825.36	1283.34	724.58	1392.05	5340.19	2253.62	2635.41	2385.02	2383.42	5340.19	1819.39	1824.21	2198.17	4488.11
ENSG00000048405	ZNF800	-	-	-	-	-	3.21329	-	-		263.77	362.78	660.35	658.68	964.71	372.5	371	998.47	747.96	1133.54	372.35	299.36	879.59	963	837.77	175.16	728.73	706.23	531.77	929.92	465.3	1163.97	1402.88	1393.16	1589.16	465.3	889.76	1523.75	1464.68	2100.44
ENSG00000048471	SNX29	-	-	-	-	-	2.23494	-	-		765.2	725.56	1133.12	1280.4	1487.42	624.95	996.04	1656.26	1872.67	1060.12	775.92	770.22	907.44	960.42	798.99	396.64	805.37	970.9	1007.04	1377.88	584.78	651.33	1109.96	1228.45	1178.66	584.78	841.28	933.91	1039.23	1134.24
ENSG00000048740	CELF2	-	-	-	-	-	2.42067	-	-		1748.46	2575.26	1745.2	2878.18	4058.71	1892.81	1118.75	5836.41	6346.66	9478.9	2629.57	2061.03	1760.14	2042.94	2610.84	1505	964.56	2941.1	3237.27	3636.06	1892.37	1020.68	3141.28	3874.64	4710.2	1892.37	1016.42	3928.1	4399.38	4032.85
ENSG00000048991	R3HDM1	-	-	-	-	-	0.472522	-	-		2324.31	2473.68	1710.1	1382.57	1125.18	3061.92	1634.5	1322.65	1113.67	1291.56	3448.28	2398.95	2336.29	2404.93	2068.95	3210.34	2674.36	1313.04	1331.26	1482.78	3396.62	2598.44	2265.13	2311.31	1914.37	3396.62	2902.27	1896.9	1628.61	1894.31
ENSG00000049089	COL9A2	-	-	-	-	8.18223	-	-	-		537.99	1590.43	713	667.37	858.06	519.48	5493.08	166.22	372.6	334.71	741.23	1352.71	1516.24	1037.81	1269.96	152.01	3239.18	360.21	525.63	738.55	491.27	672.79	124.3	220.21	216.39	491.27	721.66	195.92	267.62	325.32
ENSG00000049192	ADAMTS6	-	-	-	-	3.8093	-	-	-		261.16	160.59	263.26	239.12	535.2	207.57	335.53	256.99	96.6	867.26	111.01	239.49	368.74	470.32	622.79	161.07	768.82	427.35	745.46	2034.21	212.98	937.16	785.75	1219.35	1559.25	212.98	1093.82	422.3	510.85	1202.63
ENSG00000049239	H6PD	-	-	-	-	4.67777	13.7078	-	-		804.37	1336.97	4650.94	6423.73	7669.65	569.97	3044.68	9870.38	16768.5	10633.6	1335.6	1800.23	2702.15	3710.14	3465.24	718.78	3857.07	12784.4	11560.1	9280.82	824.48	4190	6639.8	7862.11	5928.32	824.48	2901.48	6070.08	8310.79	6940.26
ENSG00000049245	VAMP3	-	-	-	-	-	2.50253	-	-		1932.58	2118.64	3569.38	3408.6	3752.19	1658.31	1942.23	4512.58	3825.38	3744.03	1624.69	1918.96	2356.46	2961.23	2658.49	1592.59	3089.43	4338.06	3617.98	3569.44	2169.92	4737.12	5716.71	4562.57	4705.75	2169.92	4690.38	4608.63	5466.82	5523.68
ENSG00000049246	PER3	-	-	-	-	-	0.397611	-	-		224.6	209.93	179.89	186.95	481.4	345.57	362.37	179.18	164.22	124.43	274.06	361.26	304.4	338.77	448.81	434.89	262.96	108.45	83.51	279.26	284.97	286.59	192.96	414.94	272.39	284.97	222.05	132.92	178.42	403.48
ENSG00000049249	TNFRSF9	-	-	-	-	-	15.7445	-	-		1.31	4.84	9.87	17.39	14.41	4.49	4.79	23.58	13.8	60.97	5.78	11.16	20.17	24.08	39.89	1.01	28.3	123.94	95.79	484.81	9.65	196.93	251.2	126.49	134.92	9.65	71.93	92.77	58.71	52.76
ENSG00000049540	ELN	-	-	-	-	3.57923	-	-	-		66.6	150.92	223.77	177.17	102.81	67.32	617.37	35.37	48.3	82.12	109.85	278.05	195.89	227.85	516.41	215.43	452.8	18.08	27.02	888.82	93.51	181.61	376.36	126.49	224.02	93.51	268.18	105.23	156.3	257.92
ENSG00000049541	RFC2	-	-	-	-	0.465449	0.421925	-	-		1924.74	1729.74	940.06	840.19	595.74	2102.62	1051.64	667.22	473.34	818.73	1867.53	1882.43	971.77	787.6	641.63	1966.07	849	952.82	847.39	558.52	1774.38	729.49	864.85	590.57	729.35	1774.38	803.75	826.61	722.81	369.29
ENSG00000050030	KIAA2022	-	-	-	-	-	6.37009	-	-		23.5	43.53	402.57	493.46	337.26	14.59	32.59	260.52	367.08	420.57	77.48	56.83	117.15	209.8	247.12	62.41	126.17	398.95	85.97	246.66	58.63	165.52	436.34	531.42	379.31	58.63	108.68	200.77	198.24	407.39
ENSG00000050344	NFE2L3	-	-	-	-	0.134268	0.0728271	-	-		3003.33	2327.6	732.74	798.89	529.44	2312.43	1396.76	423.2	187.68	628.36	2719.77	1291.82	729.79	597.58	736.93	6944.16	191.03	216.9	185.44	426.69	7861.87	514.17	691.01	733.43	850.9	7861.87	693.51	596.76	633.6	678.98
ENSG00000050438	SLC4A8	-	-	-	-	2.42473	4.97896	-	-		1649.22	1942.57	4476.53	2907.53	1124.22	1377.81	1830.07	9720.67	5575.23	1601.38	1600.41	1475.5	1913.78	1956.1	1759.77	884.88	2050.58	4318.69	1842.15	863.3	1054.53	1702.67	6451.18	5728.24	2476.98	1054.53	4118.84	2337.2	1656.06	1147.92
ENSG00000050767	COL23A1	-	-	-	-	2.89576	-	-	-		476.61	567.87	1627.83	1130.4	962.79	1045.7	2380.33	523.4	398.82	72.17	1014.13	712.38	1577.69	1270.82	692.6	829.51	2218.02	784.98	739.32	1275.81	495.73	1611.48	807.48	829.89	806.35	495.73	2240.03	1279.37	816.59	713.17
ENSG00000051108	HERPUD1	-	-	-	-	-	2.38527	-	-		917.97	1047.71	1698.03	1674.95	2221.53	883.01	1305.68	1959.22	4435.35	4875.08	575.87	906.2	1632.43	1268.24	1527.05	682.54	1032.95	1802.36	1753.72	3482.96	785.15	1559.37	3280.35	2830.9	2873.47	785.15	1597.34	1800.67	2350.66	4451.97
ENSG00000051180	RAD51	-	-	-	-	-	0.361504	-	-		1608.74	1369.86	749.2	672.81	360.33	1513.57	839.78	368.98	153.18	603.47	1494.02	1374.02	976.58	753.21	568.49	1222.12	652.08	632.63	491.24	309.03	1259.35	629.11	757.07	537.79	643.43	1259.35	716.97	431.99	527.62	224.7
ENSG00000052126	PLEKHA5	-	-	-	-	-	0.48929	-	-		3307.58	2891.61	1628.93	1354.31	1056.96	3595.99	2397.59	1635.04	1029.49	1068.83	3994.08	2700.34	2968.14	2989.61	3005.35	3234.5	3067.02	1522.19	1164.24	1458.68	3720.18	3031.39	1896.59	1885.45	1731.72	3720.18	4087.57	1963.36	1712.48	2240.15
ENSG00000052344	PRSS8	-	-	-	-	-	0.361399	-	-		5374.65	3018.34	2970.46	2478.19	1385.57	3319.98	6914.76	1777.68	1487.65	1157.18	1328.66	2612.06	2552.35	2685.23	1989.16	2513.71	772.36	333.1	572.29	435.19	3032.25	1619.91	475.45	429.5	406.68	3032.25	1523.85	1069.6	1277.88	1098.09
ENSG00000052749	RRP12	-	-	-	-	0.393174	0.318845	-	-		2669.04	2785.19	1167.12	1396.7	1472.05	3542.14	1234.74	779.21	850.09	1024.04	2348.57	1972.74	1406.77	1171.08	1533.7	2888.2	1153.23	1128.41	1626	1610.36	2161.75	936.39	1050.86	1153.84	1108.66	2161.75	974.98	812.07	925.62	1211.42
ENSG00000052795	FNIP2	-	-	-	-	-	3.23764	-	-		790.01	1380.5	3382.9	2106.46	2404.09	578.95	1264.46	2474.37	2508.85	1515.53	852.24	645.4	1163.82	1471.16	1107.06	568.78	2030.53	1580.29	706.16	2171.71	353.24	832.18	888.32	1013.7	938.09	353.24	481.63	767.76	762.46	1085.39
ENSG00000052850	ALX4	-	-	-	-	18.3843	26.0898	-	-		39.17	126.73	1441.35	1054.32	1221.26	40.39	108.33	458.57	292.56	170.47	23.13	50.74	453.24	1279.42	672.66	18.12	323.09	1249.77	1514.25	428.11	37.11	3039.05	1620.18	1630.66	786.62	37.11	1315.09	765.68	628.27	208.09
ENSG00000053108	FSTL4	-	-	-	-	-	0.228829	-	-		155.39	152.85	78.98	86.95	99.93	216.55	180.23	58.94	66.24	22.4	220.87	176.57	88.34	110.92	47.65	253.69	140.32	23.24	19.65	93.56	225.6	140.23	29.55	22.75	84.01	225.6	211.88	74.77	112.84	119.19
ENSG00000053254	FOXN3	-	-	-	-	0.484147	0.351974	-	-		9164.06	5641.01	2909.03	2853.18	3272.72	9993.61	4296.68	2934.12	2277.01	2539.57	7409.98	4843.57	3512.6	3788.38	3861.96	7586.43	4124.74	2003.77	2071.8	4636.86	11168	6161.62	4862.29	5204.1	5719.58	11168	5395.62	5105.71	5695.56	8761.3
ENSG00000053328	METTL24	-	-	-	-	23.7637	32.5313	-	-		33.95	10.64	121.76	122.82	85.52	13.46	158.18	551.69	634.8	240.15	23.13	13.19	188.21	213.24	148.49	9.06	387.95	327.94	165.79	198.46	12.62	157.09	265.97	339.42	326.49	12.62	282.25	255.46	233.31	226.65
ENSG00000053372	MRTO4	-	-	-	-	0.401617	0.470886	-	-		2773.51	2333.41	1271.33	1315.18	878.23	3195.44	959.61	989.04	770.04	1214.41	2319.67	2001.16	1282.9	1024.91	948.59	2520.76	997.58	1603.53	1591.62	891.65	2151.37	885.81	1359.42	1141.1	1078.75	2151.37	1186.08	1084.14	952.31	501.18
ENSG00000053747	LAMA3	-	5.62756	-	-	-	-	-	-		73.12	61.91	537.49	966.28	905.14	79.66	68.06	302.96	623.76	597.25	39.32	35.52	187.25	226.99	201.69	54.36	66.03	139.44	273.87	798.09	134.32	80.46	279.88	578.74	349.4	134.32	107.9	134.31	190.61	1208.49
ENSG00000053770	AP5M1	-	-	-	-	0.496351	-	-	-		1800.69	1935.8	1657.45	1496.7	1227.99	2045.4	913.6	1642.12	1213.03	1264.19	1833.99	1947.37	2297.88	2026.6	1888.32	1883.52	1153.23	1304	832.65	1139.72	3038.92	2301.89	2392.03	2176.64	2253.59	3038.92	1360.44	1891.36	2114.3	1829.83
ENSG00000053918	KCNQ1	-	-	-	-	4.56121	6.4323	-	-		635.92	611.41	2296.95	3242.3	2762.5	849.35	1190.65	4476.04	4307.01	3996.62	1066.17	600.75	2609.96	2913.94	1931.53	430.86	2151.99	3400.73	3330.6	2799.7	545.45	2489.63	2670.17	4010.22	3514.35	545.45	4942.92	3769.57	1965.62	3759.31
ENSG00000054282	SDCCAG8	-	-	-	-	-	2.47729	-	-		270.3	339.56	527.62	597.81	744.67	403.92	423.72	719.09	989.47	861.04	318	266.89	554.06	584.68	549.65	269.79	694.53	889.56	1128.62	1095.78	364.37	660.53	707.53	829.89	961.64	364.37	966.38	941.53	1024.74	1054.13
ENSG00000054356	PTPRN	-	-	-	-	0.437267	0.194746	-	-		261.16	328.92	216.09	189.12	121.07	299.57	149.55	82.52	173.88	236.41	209.3	234.42	110.43	189.16	231.61	206.37	58.96	49.06	30.7	202.71	253.06	196.93	83.44	49.14	105.65	253.06	121.19	15.92	62.52	337.05
ENSG00000054392	HHAT	-	-	-	-	10.3783	8.81178	-	-		133.19	120.93	363.08	570.64	571.72	90.88	457.28	642.46	569.94	457.89	107.54	249.64	430.19	468.6	658.25	28.19	719.29	590.03	465.45	421.02	74.21	680.45	458.07	725.24	606.52	74.21	814.7	455.53	311.08	496.29
ENSG00000054598	FOXC1	-	-	-	-	6.74413	-	-	-		86.18	149.95	115.18	128.26	133.56	41.51	209.94	31.83	6.9	31.11	71.69	371.41	385.06	480.64	428.86	10.07	409.17	383.45	342.64	717.29	134.32	502.68	413.74	257.52	549.24	134.32	620.02	174.46	144.87	140.68
ENSG00000054654	SYNE2	-	-	-	-	0.329619	-	-	-		6132.01	5039.27	2460.39	2668.4	1691.13	5026.54	1304.73	2584.01	2624.78	2710.03	5185.13	4038.84	5916.11	5776.3	4377.26	2543.91	1215.73	917.96	353.69	2680.62	1979.2	1704.2	1133.43	1647.04	1774.36	1979.2	618.45	747.68	582.52	1153.78
ENSG00000054793	ATP9A	-	-	-	-	-	4.05113	-	-		1334.52	1625.26	2810.31	3134.69	3157.41	707.98	1386.21	4347.54	3974.42	3367.01	1880.25	2226.44	2119.27	2771.21	2979.86	1022.8	1707.44	3620.21	3153.76	3585.03	889.79	2494.23	3418.55	3780	3209.51	889.79	1328.38	2568.43	2753.23	2622.14
ENSG00000054983	GALC	-	-	-	-	-	3.04258	-	-		850.07	1029.33	1497.3	1388	2127.36	665.34	1421.68	1995.77	2104.51	2433.81	858.02	935.63	1055.32	1392.91	1648.95	569.79	1142.62	1839.8	1955.13	3128.57	1051.56	1944.81	2022.62	2151.16	3334.24	1051.56	1817.83	3066.88	4660.14	3709.48
ENSG00000055044	NOP58	-	-	-	-	0.410351	0.454894	-	-		5304.14	5019.93	2305.73	1955.38	1677.68	5896.08	1502.21	1966.3	1360.69	2360.39	4554.92	4159.6	2454.4	2019.73	1887.21	4946.89	2331.22	2846.85	2457.42	1805.98	5881.19	2585.41	3187.35	2648	2661.54	5881.19	2978.89	2733.89	2497.05	1816.15
ENSG00000055118	KCNH2	-	-	-	-	4.12092	5.91003	-	-		385.21	429.53	503.49	460.86	581.33	284.99	1415.93	796.89	2063.11	1765.63	327.25	592.63	460.92	505.58	836.67	483.21	2357.16	3061.17	6684.54	5089.07	362.15	839.84	615.39	723.42	769.44	362.15	844.41	2774.73	7142.7	2636.79
ENSG00000055147	FAM114A2	-	-	-	-	-	2.02619	-	-		406.1	458.56	668.02	657.59	709.12	431.97	488.91	910.06	844.56	934.45	587.43	508.41	552.14	638.85	591.76	439.92	765.28	1029	779.84	751.31	552.13	810.72	1292.5	1160.21	1210.49	552.13	848.32	926.3	1114.71	933.97
ENSG00000055163	CYFIP2	-	-	-	-	0.3204	0.303332	-	-		2893.64	2137.02	2617.25	3983.58	3403.4	3793.46	1485.91	819.29	834.9	2457.45	2061.8	2250.79	2126.96	2159.88	2156.49	3369.4	791.22	796.6	1996.89	2544.53	3101.26	830.64	1686.24	2211.22	1828.46	3101.26	996.09	1473.9	3019.33	1422.44
ENSG00000055211	GINM1	-	-	-	-	-	2.12809	-	-		933.64	724.6	1064.01	1044.54	1570.06	760.71	663.39	1989.87	2075.53	2481.09	877.68	894.03	862.31	1037.81	1268.85	798.31	1187.43	1602.24	1603.9	1572.08	939.51	1730.25	1969.6	1998.29	2035.3	939.51	1495.7	1685.75	2000.69	2548.87
ENSG00000055813	CCDC85A	-	-	-	-	4.04889	5.43896	-	-		26.12	11.61	47.17	71.74	152.78	15.71	31.64	42.44	26.22	153.05	30.07	17.25	183.41	228.71	240.47	23.15	82.54	123.94	120.35	484.81	34.88	150.19	255.54	303.02	626.88	34.88	182.17	232.61	322.52	507.04
ENSG00000055957	ITIH1	-	-	-	-	-	277.377	-	-		1.31	1.93	34	79.35	51.89	0	5.75	117.88	15.18	0	0	8.12	16.32	103.18	13.3	0	0	11.62	7.37	1.42	0.74	4.6	50.41	4.55	0	0.74	7.82	149.54	102.17	14.65
ENSG00000056277	ZNF280C	-	-	-	-	-	0.353288	-	-		731.24	597.86	246.81	239.12	221.96	1029.99	357.58	315.93	256.68	266.28	958.63	625.11	531.02	571.78	523.05	520.46	683.92	134.27	125.27	189.95	697.58	737.92	473.71	454.07	410.5	697.58	594.21	337.15	276.77	338.03
ENSG00000056291	NPFFR2	0.302886	-	-	-	0.338335	0.337427	-	-		276.83	92.87	139.31	196.73	144.13	335.48	78.61	53.05	49.68	1011.6	216.24	36.53	79.7	130.69	138.52	135.9	47.17	118.78	67.55	117.66	158.07	66.67	233.81	322.13	316.3	158.07	86	39.46	29.74	115.28
ENSG00000056487	PHF21B	-	-	-	-	0.251093	0.0564073	-	-		5695.87	2257.95	487.03	556.51	256.55	4038.06	1221.32	101.38	48.3	37.33	4196.44	2287.32	2002.12	1404.95	1607.95	3340.21	713.4	271.13	250.53	323.21	3738.73	651.33	339.86	305.75	385.68	3738.73	841.28	249.23	112.84	195.39
ENSG00000056558	TRAF1	-	-	-	-	4.62423	3.10492	-	-		71.82	110.29	224.87	257.6	344.95	57.22	463.03	235.77	567.18	297.38	232.43	247.61	235.26	266.55	318.04	152.01	629.68	289.2	383.17	457.87	78.66	465.9	125.16	209.29	176.93	78.66	228.3	362.76	336.24	414.23
ENSG00000057252	SOAT1	-	-	-	-	2.81507	4.44262	-	-		942.78	1163.8	1387.6	1094.53	1172.26	444.31	620.25	1451.15	1625.65	1061.37	681.1	935.63	1066.84	1172.8	964.1	158.05	1248.74	1569.96	1090.55	1492.7	505.37	1370.1	2346.83	1910.93	2065.21	505.37	1221.27	1857.44	1476.12	2296.81
ENSG00000057294	PKP2	-	-	-	-	4.97418	5.32494	-	-		4019.23	2961.26	10624.8	10574.7	7162.31	2711.86	8631.71	13613.2	11069	7797.88	1388.79	2077.26	4269.28	4926.79	2384.77	1005.69	14720.8	10825.8	5286.96	6885.13	2938	10720.2	15614.3	13634	9895.81	2938	9449.56	10679.4	10098.8	10842.2
ENSG00000057593	F7	10.6009	-	-	-	11.9896	9.81835	-	-		13.06	144.15	358.69	320.64	258.47	14.59	502.33	193.33	147.66	97.05	43.94	443.46	314.96	395.52	222.74	34.23	152.11	169.13	163.34	266.5	18.55	204.6	175.58	207.47	96.1	18.55	149.34	293.53	314.13	86.95
ENSG00000058063	ATP11B	-	-	-	-	-	2.8345	-	-		1090.34	1156.06	2178.48	2091.24	2358.93	990.72	1491.66	3615.49	3071.9	3711.68	1223.43	1038.12	1766.86	2269.08	2282.82	1088.23	2850.06	2751.31	2388.65	3855.78	1687.55	3442.88	4767.55	5771	4837.49	1687.55	2199.37	4225.79	5732.16	5674.13
ENSG00000058085	LAMC2	-	-	-	-	0.380622	-	-	-		1369.78	901.63	903.86	1642.34	1378.85	1273.46	497.54	2146.66	3988.22	3206.5	549.27	449.55	509.89	905.39	1070.49	702.67	152.11	1092.26	1393.89	1121.3	1147.3	612.25	825.74	800.77	899.27	1147.3	533.23	761.53	1140.64	2099.47
ENSG00000058668	ATP2B4	-	-	-	-	6.45691	5.77168	-	-		4019.23	4077.66	8651.41	8439.97	8747.74	2385.36	13660.8	14799.1	14226.5	10796.6	2753.3	4363.57	5605.94	6498.55	5751.38	1523.13	20574.2	11165.3	7023.49	15316.8	2849.69	10533.2	12271.3	15622.3	12555.5	2849.69	8991.39	12712.7	12029.3	16084.5
ENSG00000058804	NDC1	-	-	-	-	0.337178	0.321915	-	-		4143.28	3950.93	1700.23	1513	859.02	4949.12	1425.52	1052.7	636.18	1667.33	4364.12	3159.02	2134.64	2201.15	1963.67	4893.53	1872.52	1709.4	1221.96	1165.24	6859.29	2913.38	3579.35	3033.83	2813.01	6859.29	2284.6	2571.89	2308.72	1406.81
ENSG00000059728	MXD1	-	-	-	-	-	2.30689	-	-		541.9	528.21	620.86	574.98	1441.3	378.11	326.9	654.25	601.68	609.7	329.56	387.65	751.88	847.79	1262.2	294.96	459.88	655.87	898.97	2361.67	497.95	822.98	909.18	827.16	1504.52	497.95	394.84	1370.06	2992.65	2843.9
ENSG00000059804	SLC2A3	-	-	-	-	-	0.233836	-	-		44365.7	24812.3	12399.6	11698.6	5984.29	44267.2	80587.2	8623.18	1684.99	10053.8	17057.5	35204.9	25429.4	20718.3	16970.5	30805.8	23978.4	1624.19	1789.34	3834.52	33801.4	23854.9	6813.64	5703.67	8011.99	33801.4	36359.6	15059.6	15409.3	9959.04
ENSG00000059915	PSD	-	-	-	-	4.71548	6.51957	-	-		207.62	262.17	695.45	774.98	1453.79	86.39	1230.91	1312.04	2082.43	1470.74	249.77	462.74	528.14	706.78	1016.19	317.11	819.52	1377.59	1626	1115.63	115.77	723.36	451.98	566.91	526.96	115.77	383.89	673.61	650.38	975
ENSG00000060069	CTDP1	-	-	-	-	-	0.49001	-	-		2680.79	2635.24	1850.5	1807.56	1813.16	2652.4	1847.32	1415.78	1119.19	1439.63	2210.97	2629.31	1671.8	1324.13	1435.08	2661.69	1275.86	1218.79	1353.36	1190.76	2048.95	986.96	960.46	929.99	912	2048.95	935.11	947.76	1168.85	821.62
ENSG00000060138	YBX3	-	-	-	-	-	0.348622	-	-		8936.85	7453.95	3863.35	4224.88	4062.55	9828.67	5599.49	2919.97	3869.54	6077.05	7375.29	6146.55	4252.95	3410.92	3275.74	9543.44	4479.67	3147.67	3339.2	5391.01	10194.3	4165.48	4060.02	4641.74	4057.86	10194.3	4903.05	4160.72	3918.27	6428.34
ENSG00000060491	OGFR	-	-	-	-	-	2.24833	-	-		1453.35	1533.36	2825.67	3076	3848.28	1310.49	3034.14	3345.53	5718.75	3542.46	1144.8	1467.38	1286.74	1478.9	1466.1	1596.61	1581.27	3222.56	3729.73	2482.16	932.09	1403.05	1348.12	1428.65	1585.34	932.09	1870.99	2000.74	2275.17	2119.98
ENSG00000060558	GNA15	-	-	-	78.6961	-	37.8077	-	-		2.61	15.48	6.58	7.61	1264.5	5.61	17.26	7.07	33.12	64.7	9.25	19.28	3.84	3.44	3.32	7.05	2.36	322.77	1291.96	683.27	16.33	3.07	7.82	9.1	317.58	16.33	10.95	764.3	1587.44	249.12
ENSG00000060566	CREB3L3	12.7668	-	-	-	17.4963	22.7733	-	-		20.89	175.1	646.09	528.25	156.62	15.71	370.04	238.12	40.02	13.69	33.53	306.46	258.31	436.79	181.74	16.11	80.18	130.4	124.04	209.8	4.45	255.94	71.27	30.03	7.64	4.45	176.7	441.69	401.05	152.4
ENSG00000060688	SNRNP40	-	-	-	-	-	0.399601	-	-		2680.79	2498.84	1349.21	1159.75	862.86	2739.91	1579.86	834.62	609.96	879.7	2585.63	2550.15	1830.24	1533.07	1483.84	2826.79	1857.19	1306.58	1090.55	917.17	2638.19	1563.97	1394.19	1212.07	1136.02	2638.19	1484.75	1112.52	1024.74	956.44
ENSG00000060709	RIMBP2	-	-	-	-	7.83025	-	-	-		77.04	102.55	425.61	434.77	325.73	44.88	803.35	175.65	229.08	246.37	17.35	66.98	286.15	263.11	303.64	23.15	357.29	86.5	149.83	131.83	82.37	7.66	4.35	27.3	6.36	82.37	7.82	8.31	3.05	12.7
ENSG00000060718	COL11A1	-	-	-	-	-	4.13923	-	-		1402.42	315.38	3171.2	6884.58	13198.5	2256.33	1475.37	5577.07	10925.5	24789.7	530.77	530.73	2298.84	4044.61	7492.31	1114.41	3741.51	7436.67	7039.46	16852	1141.36	2601.51	10027.9	14273.7	16532.5	1141.36	4268.18	5512.08	7556.72	17998.4
ENSG00000060749	QSER1	-	-	-	-	0.390259	0.356966	-	-		4918.93	8224.98	2699.52	2354.28	2013.98	6690.46	2429.23	2769.08	2249.41	2346.71	9927.38	5942.58	4493.01	4158.97	3525.08	7672	3884.19	2250.37	1352.14	2782.69	9829.94	5599.94	5308.19	6118.61	5300.81	9829.94	3039.09	3548.72	3408.95	4569.2
ENSG00000060762	MPC1	-	-	-	-	-	2.48312	-	-		326.45	333.76	609.89	518.46	529.44	298.45	177.35	584.7	405.72	352.13	349.22	225.28	483.01	732.57	565.16	282.88	244.09	715.26	642.3	455.04	322.82	542.52	769.24	606.04	634.52	322.82	643.47	926.99	916.47	623.29
ENSG00000060971	ACAA1	-	-	-	-	-	2.62663	-	-		868.35	1322.46	2640.29	2679.27	1756.47	913.3	973.99	2292.83	2253.55	1091.23	920.47	1091.91	1409.65	2089.37	917.56	832.53	623.78	1671.96	2334.61	931.34	439.33	635.24	665.81	511.4	535.24	439.33	689.6	1733.52	1501.28	584.22
ENSG00000060982	BCAT1	-	-	-	-	-	0.451894	-	-		11035.3	8371.06	6033.06	5804.18	6138.99	15280.5	5504.58	7658.89	6041.68	18305.8	15829.5	13701.6	14363.4	11671.2	10089.9	23274.7	17055.5	6388.3	3139.02	10315.6	23801.6	17960	28857.3	23481.7	22270.5	23801.6	14938.2	13938.1	12760.5	19949.3
ENSG00000061337	LZTS1	-	-	-	-	0.159173	0.311902	-	-		532.76	1431.78	1272.43	1184.75	638.98	582.32	162.97	491.57	343.62	544.99	1130.92	642.36	658.73	770.4	1356.4	1254.34	33.02	73.59	111.76	299.11	1007.04	310.34	564.98	444.97	798.08	1007.04	253.32	315.69	332.43	704.38
ENSG00000061455	PRDM6	18.0237	-	-	-	56.3513	33.9612	-	-		69.21	273.78	1630.02	1395.61	1054.07	83.03	2278.72	1946.26	1451.77	1062.61	11.56	54.8	463.8	596.72	255.99	10.07	4110.59	1504.12	943.18	954.02	49.72	1976.99	1998.28	1516	1015.1	49.72	1593.43	1349.29	1043.8	1547.49
ENSG00000061656	SPAG4	-	-	-	-	5.8943	-	-	-		57.45	19.35	94.34	167.39	199.86	49.37	569.44	106.1	353.28	221.48	39.32	139.03	133.47	172.82	212.77	63.42	248.81	73.59	142.46	150.26	50.46	232.18	38.24	84.63	70.64	50.46	139.17	213.92	167.74	108.44
ENSG00000061918	GUCY1B3	-	-	-	-	6.8834	8.21595	-	-		36.56	54.18	202.93	302.17	511.18	30.29	245.42	298.25	244.26	678.13	71.69	124.82	399.46	473.76	672.66	145.97	1443.31	1226.53	832.65	1413.32	143.23	890.41	956.99	1324.91	1205.39	143.23	480.84	1082.76	837.94	2120.96
ENSG00000061987	MON2	-	-	-	-	-	2.2728	-	-		1412.87	1256.67	2086.34	2115.16	2693.31	1506.84	1530.97	3594.27	3997.88	4165.84	1561.09	1330.38	2029.97	2214.05	2574.27	1165.75	3124.8	2793.91	1788.11	3592.12	1612.6	3170.85	3872.27	4241.35	4118.32	1612.6	2180.61	3273.88	3339.56	5440.64
ENSG00000062038	CDH3	-	-	-	-	-	2.35733	-	-		6709.17	4674.56	9945.78	10899.7	6674.19	6736.46	11140.5	20746.3	20370.3	11041.7	2675.83	3007.82	3516.44	3934.55	2853.53	6082.43	9375.59	19747.2	22574.9	10342.6	7188.78	6325.61	6012.24	5347.87	3912.76	7188.78	4372.16	6248	7292.91	4679.6
ENSG00000062282	DGAT2	3.20833	-	-	-	4.03404	5.86517	-	-		77.04	256.37	1843.92	1964.07	904.18	88.64	627.92	868.8	730.02	227.7	119.11	366.34	385.06	841.77	387.86	107.72	304.23	138.15	326.67	240.99	94.99	302.68	352.89	182.9	123.47	94.99	236.9	690.22	888.26	246.19
ENSG00000062524	LTK	-	-	-	-	16.3302	-	-	-		13.06	30.96	53.75	28.26	40.36	10.1	166.81	15.32	9.66	6.22	10.41	34.5	47.05	52.45	41	4.03	75.47	3.87	18.42	8.51	5.19	22.22	17.38	11.83	13.36	5.19	68.02	65.77	57.18	27.35
ENSG00000062725	APPBP2	-	-	-	-	-	3.23448	-	-		897.08	1212.17	2497.69	2712.97	3010.4	1060.29	1098.62	2930.58	2725.52	3123.13	1034.95	1006.67	1831.2	2441.04	2711.68	934.21	1840.69	3559.53	2641.64	3352.55	1197.02	3018.36	5424.66	5735.52	4913.22	1197.02	2856.14	3752.26	3937.33	5153.42
ENSG00000062822	POLD1	-	-	-	-	-	0.422041	-	-		3652.31	3658.77	2628.22	2553.19	1817.96	4071.72	4338.86	1078.63	997.75	1733.28	3998.71	4062.18	2943.17	2429	2227.41	4335.82	2585.92	2196.14	2166.37	1471.44	2244.13	1399.22	1111.7	1079.22	1055.83	2244.13	1068.02	1188.68	969.08	618.41
ENSG00000063127	SLC6A16	-	-	-	-	4.84594	-	-	-		158	74.49	152.47	123.91	157.58	67.32	207.07	124.96	160.08	97.05	149.17	177.59	628	471.18	782.37	100.67	502.33	169.13	159.65	205.55	116.51	397.7	202.52	340.33	211.93	116.51	657.54	205.61	171.55	416.18
ENSG00000063176	SPHK2	-	-	-	-	-	0.375148	-	-		1957.39	3058	2142.29	1592.35	675.49	1991.54	1643.13	773.32	819.72	466.6	1971.6	2148.3	1627.63	1451.38	877.67	1832.18	488.18	706.23	623.87	467.8	1403.32	447.51	695.36	427.68	444.86	1403.32	611.41	467.99	415.54	291.13
ENSG00000063241	ISOC2	-	-	-	-	0.472899	-	-	-		1296.65	1452.09	1255.97	1238.01	982.97	1547.23	936.6	1150.54	2361.19	1681.02	1462.8	1100.03	624.16	718.81	770.18	1837.21	624.96	1533.81	1770.92	1104.29	1162.14	516.47	740.56	657	694.34	1162.14	578.58	626.53	711.37	566.63
ENSG00000063438	AHRR	-	-	-	-	-	4.24419	-	-		78.35	207.99	400.38	719.54	4313.34	118.93	362.37	347.76	469.2	739.1	109.85	152.22	288.08	404.12	581.79	160.06	278.28	552.59	738.09	1825.83	51.21	221.45	173.84	309.39	829.9	51.21	202.5	489.46	529.15	965.23
ENSG00000064012	CASP8	-	-	-	-	-	5.2889	-	-		220.68	313.44	504.58	501.07	568.83	159.32	232.95	1017.33	1163.35	1030.26	172.3	95.39	179.57	241.61	137.41	135.9	185.13	960.57	1122.48	1058.92	263.45	422.98	713.61	729.79	871.91	263.45	427.68	958.14	1067.44	777.65
ENSG00000064102	ASUN	-	-	-	-	0.417374	0.440524	-	-		1233.98	1264.41	804.04	690.2	536.16	1606.7	729.53	788.64	543.72	679.38	1573.81	1206.58	861.35	752.35	847.75	2894.24	1143.8	996.72	774.93	654.92	2590.69	1134.09	1222.96	1192.97	1143.02	2590.69	1060.2	1315.37	1046.09	847.99
ENSG00000064115	TM7SF3	-	-	-	-	0.424403	-	-	-		2830.96	1620.42	1158.35	1280.4	1203.97	3220.13	1192.56	1332.08	1530.43	1107.41	2246.81	1457.23	1604.58	1558.86	1534.81	2366.73	1290.01	1527.36	1849.52	1404.81	2761.38	1236.77	1552.39	1539.66	1797.91	2761.38	1038.31	2083.13	2313.3	1516.23
ENSG00000064195	DLX3	-	-	-	-	10.3898	-	-	-		124.05	122.86	49.36	91.3	29.79	19.07	483.16	132.03	27.6	14.93	4.63	299.36	230.46	146.17	138.52	3.02	16.51	6.46	11.05	17.01	33.39	226.82	27.81	40.04	46.46	33.39	75.06	153.69	105.22	60.57
ENSG00000064201	TSPAN32	-	-	-	-	7.1345	14.2871	-	-		18.28	24.19	52.65	82.61	130.68	19.07	218.57	104.92	63.48	59.73	10.41	52.77	92.18	66.21	82	13.09	115.56	216.9	482.64	306.19	19.29	42.91	30.42	46.41	47.1	19.29	31.27	407.76	484.16	182.69
ENSG00000064300	NGFR	-	-	-	-	-	0.157695	-	-		1526.47	445.01	356.5	590.2	465.06	3275.1	1658.47	29.47	74.52	31.11	367.72	2479.12	1324.19	1112.61	1129.22	765.09	1054.18	92.96	92.11	574.12	573.65	1153.25	600.62	351.25	389.49	573.65	652.07	600.92	654.95	831.39
ENSG00000064309	CDON	-	-	-	-	-	2.59856	-	-		1300.57	1323.43	1555.43	1962.99	2896.06	1215.12	1483.99	3963.24	5466.21	4457	897.34	1690.63	3809.32	3541.61	3702.38	1025.82	1916.15	4239.93	4092.02	7265.04	1600.72	2921.81	4308.61	6306.06	5886.32	1600.72	1281.47	1689.21	1895.47	3513.12
ENSG00000064393	HIPK2	-	-	-	-	-	2.02463	-	-		2718.66	4394.97	4654.23	4548.78	4232.62	2482.97	3685.06	4953.46	4476.75	3255.03	4457.78	4068.27	5710.61	6750.48	5602.89	2448.28	5964.25	3616.34	2744.8	4446.91	2630.77	5436.73	5887.94	5777.37	5009.32	2630.77	4236.9	6629.46	5354.74	4335.71
ENSG00000064419	TNPO3	-	-	-	-	-	0.393672	-	-		6009.26	6561.02	3418	3156.43	2538.61	6747.68	4008.13	2652.38	2481.25	2209.84	6224.7	5778.18	3764.18	3193.39	2954.37	7355.9	3631.85	2391.09	2598.66	2314.89	6871.9	3576.21	3372.49	2910.07	2844.2	6871.9	3395.62	3151.35	3094.05	2813.62
ENSG00000064601	CTSA	-	-	-	-	-	2.47686	-	-		1390.67	1926.13	3414.71	4505.31	4577.58	1518.06	1502.21	4406.48	12467	4303.95	1182.96	1124.38	1179.19	1538.22	1574.7	1100.31	915.04	2212.92	3443.59	3762.23	975.13	1003.06	1470.68	1449.58	2150.49	975.13	1139.17	2213.28	3381.5	3118.43
ENSG00000064652	SNX24	-	-	-	-	-	2.11903	-	-		1223.53	959.68	1330.56	1258.66	1757.43	775.3	1290.35	2149.02	2063.11	2179.97	1288.19	1140.62	1291.54	1158.18	1063.84	737.91	1193.32	1921.14	1613.72	1747.86	929.86	1331.79	1593.24	1536.02	1510.24	929.86	1471.46	1064.76	1211.55	1916.78
ENSG00000064666	CNN2	-	-	-	-	-	0.403962	-	-		16453	12488.4	6170.18	7134.58	6687.64	17192.3	10845.2	5769.22	4157.96	7602.53	10132.1	12839	7495.72	6107.33	5566.32	15164.8	11558.2	5972.57	8327.73	8022.02	11897.4	6121.78	7203.91	6130.44	6186.71	11897.4	7388.58	6005.69	6959.71	6204.62
ENSG00000064692	SNCAIP	-	-	-	-	2.98959	3.39238	-	-		120.13	258.3	492.52	611.94	1166.49	283.86	644.21	957.21	1112.29	1351.28	277.53	361.26	421.55	496.98	775.72	430.86	1438.59	1773.95	3243.41	3555.26	327.27	974.7	873.54	1475.96	2011.75	327.27	1006.25	776.76	1120.05	1960.74
ENSG00000064703	DDX20	-	-	-	-	0.469864	-	-	-		1408.95	1691.04	1065.11	882.58	751.4	1513.57	649.01	963.11	589.26	856.06	1447.77	1710.93	1092.77	1004.27	729.17	1745.6	904.42	956.7	757.74	609.55	2058.6	1089.64	1472.42	1115.62	1124.57	2058.6	924.16	1005.91	978.23	753.23
ENSG00000064763	FAR2	-	-	-	-	0.437287	-	-	-		1382.84	1327.3	473.87	424.99	511.18	960.43	569.44	518.69	244.26	459.14	1288.19	577.41	714.43	767.82	695.93	1242.26	416.25	733.34	898.97	809.43	1856.75	794.63	1000.45	1062.84	1311.04	1856.75	773.26	1934.28	2601.51	867.53
ENSG00000064933	PMS1	-	-	-	-	-	0.392212	-	-		1436.37	1261.51	675.7	549.98	433.35	2108.23	718.99	608.28	411.24	613.43	2184.37	1611.48	1453.82	1275.98	1283.26	2418.07	1762.86	1083.22	795.81	826.44	2935.77	1940.21	1405.49	1492.34	1363.86	2935.77	1537.92	1211.52	1030.08	1084.42
ENSG00000064989	CALCRL	-	-	-	-	10.4888	14.1033	-	-		26.12	48.37	149.18	155.43	176.8	10.1	173.52	299.42	398.82	100.79	100.6	47.69	97.95	231.29	241.58	90.6	522.37	352.47	114.21	165.86	94.99	503.44	558.02	404.93	358.95	94.99	1335.42	2095.59	1578.29	605.71
ENSG00000065057	NTHL1	-	-	-	-	-	0.283588	-	-		705.13	712.02	457.42	413.03	251.75	1098.43	604.91	203.94	379.5	287.43	999.1	865.61	476.28	390.36	404.48	1589.57	560.11	473.83	594.4	328.88	962.51	331.03	337.25	308.48	280.66	962.51	684.91	350.3	270.67	177.81
ENSG00000065150	IPO5	-	-	-	-	-	0.412382	-	-		17676.5	16393.8	8458.35	7311.75	5985.25	17966.5	10682.3	7311.13	5364.09	7780.46	20148.5	18420.4	10376.5	9517.39	8989.45	23323	16020.2	8089.96	6346.81	7585.41	23045.4	14695.6	14226.1	12498.4	11066.2	23045.4	12016.4	10934.9	9857.82	9175.52
ENSG00000065154	OAT	-	-	-	-	0.42302	-	-	-		6346.16	3652	4030.09	4632.48	3630.16	5596.51	2373.62	4534.98	4952.85	4916.14	2589.1	1938.24	1760.14	2213.19	2093.33	3383.49	1668.53	3018.56	2260.93	2504.84	6711.61	2673.54	4001.78	3249.49	3114.68	6711.61	2547.3	3264.88	4234.69	5164.16
ENSG00000065183	WDR3	-	-	-	-	-	0.376568	-	-		2110.16	2063.5	1118.86	1133.66	773.5	2779.18	992.21	1025.59	934.27	1143.49	2386.73	2070.16	1274.25	1200.31	1153.6	3203.29	1707.44	1050.95	903.88	1186.5	1714.26	855.16	1003.05	953.64	795.53	1714.26	537.14	802.37	738.06	596.92
ENSG00000065320	NTN1	-	-	-	-	0.255301	-	-	-		796.53	446.95	321.4	390.21	428.55	887.5	157.22	179.18	513.36	340.93	438.26	870.69	944.89	598.44	1011.76	133.89	126.17	1877.24	1899.87	1702.5	398.51	140.23	229.47	319.4	220.2	398.51	78.19	120.46	137.24	206.14
ENSG00000065328	MCM10	-	-	-	-	0.304968	0.225144	-	-		2379.16	1933.87	795.27	691.28	348.8	2460.53	734.33	279.38	114.54	563.66	2722.08	1977.82	1323.23	931.19	757.99	2412.03	749.95	551.29	357.38	335.96	2221.87	897.31	1176.02	865.38	894.82	2221.87	666.15	753.91	604.63	169.01
ENSG00000065613	SLK	-	-	-	-	-	2.1536	-	-		2766.98	2722.31	3173.39	3012.96	3533.11	2201.35	2280.63	5931.9	4490.55	4393.54	2339.32	2246.73	3266.77	3590.62	3574.95	1746.61	3012.78	4252.84	3098.49	5337.14	3335.02	4717.96	4671.94	5146.77	5388	3335.02	3688.82	5367.39	6959.71	6385.35
ENSG00000065809	FAM107B	-	-	-	-	-	3.86378	-	-		2633.79	2117.68	8996.94	7494.35	10152.5	1387.91	1808.98	6606.19	4643.73	6650.66	1617.75	2405.04	3415.61	4246.67	2900.07	1299.64	1889.03	4813.18	3529.55	3667.25	1936.9	3812.99	11663.8	9670.21	6777.32	1936.9	3382.33	6307.54	7806.04	7704.24
ENSG00000065833	ME1	-	-	-	-	-	2.38107	-	-		677.71	335.69	1033.3	905.41	1380.77	571.1	649.01	1532.49	1429.69	1845.26	330.72	200.93	790.29	997.4	600.63	303.01	1018.8	1177.47	627.56	925.67	752.5	877.39	2509.37	2548.81	2442.61	752.5	1139.95	1129.83	962.98	1660.82
ENSG00000065911	MTHFD2	-	-	-	-	-	0.202756	-	-		6125.48	4016.71	2543.76	1966.25	2222.49	6018.38	2193.4	846.4	299.46	4432.11	5688.15	3687.73	5610.75	3380.83	2836.91	7314.63	2663.75	1456.35	1449.16	4842.41	2348.02	557.08	2064.34	1582.43	1359.41	2348.02	498.83	856.37	795.24	1371.64
ENSG00000065970	FOXJ2	-	-	-	-	-	3.10985	-	-		898.39	856.16	1777.01	2281.46	3202.57	730.42	1096.7	3570.69	4654.77	2977.55	743.54	783.41	1166.7	1276.84	1204.58	831.53	1070.69	1979.24	1781.97	1930.73	779.95	1452.86	1574.99	1940.05	1727.9	779.95	1328.38	1677.44	1963.33	3064.7
ENSG00000066032	CTNNA2	-	-	-	-	-	0.292461	-	-		250.71	364.72	225.97	303.25	706.24	253.57	423.72	163.86	113.16	158.02	696.13	1364.89	3204.36	2877.83	3180.44	761.06	292.43	143.31	130.18	404.01	909.08	583.14	485.01	358.53	761.17	909.08	617.67	250.61	290.5	279.41
ENSG00000066056	TIE1	-	-	-	-	20.6774	11.8811	-	-		33.95	46.44	224.87	352.16	557.3	37.03	1430.31	242.84	128.34	29.86	68.23	54.8	129.63	312.98	279.26	169.12	1616.64	517.73	287.37	202.71	64.56	437.54	322.47	249.33	208.75	64.56	2512.12	2443.12	1855.82	676.05
ENSG00000066117	SMARCD1	-	-	-	-	-	0.427698	-	-		6369.66	6877.37	4032.28	3734.68	2714.45	6193.41	5146.05	2921.15	1970.65	2555.74	6424.76	7737.73	5317.87	4343.83	3941.75	7608.58	5134.11	2994.03	3124.28	2218.49	5950.21	4381.57	3692.35	3188.52	2629.08	5950.21	4149.33	2471.51	2073.88	1591.45
ENSG00000066135	KDM4A	-	-	-	-	0.399525	-	-	-		3600.07	5484.29	3278.7	3322.73	2917.2	4118.84	1952.78	3351.43	3647.36	3543.7	5233.7	4077.4	3178.43	2814.2	2703.93	6068.34	1951.53	2709.99	3167.27	2567.22	4605.51	2097.3	2631.06	2789.05	2469.98	4605.51	1965.6	2049.9	2325.5	1576.8
ENSG00000066230	SLC9A3	-	-	-	-	7.5836	3.26129	-	-		901	1430.81	2092.92	2862.96	4536.26	749.49	6425.85	1486.51	3234.74	2301.91	301.81	774.28	1447.1	1559.72	2419.13	170.13	2017.56	1571.25	1413.54	1447.34	383.67	1232.17	602.35	1000.05	840.08	383.67	1424.55	1154.75	1074.3	868.51
ENSG00000066279	ASPM	-	-	-	-	0.437501	0.342357	-	-		4537.63	4486.88	2637	2154.29	1209.73	5271.13	1913.47	1315.58	368.46	1641.2	5455.72	3201.65	4198.22	3994.74	2895.64	5227.75	2779.31	1666.79	790.9	1556.49	7193.98	4828.3	4653.68	4901.08	4779.57	7193.98	2979.67	3028.12	2380.39	1440.03
ENSG00000066294	CD84	-	-	-	59.3062	-	1461.91	-	-		0	0.97	2.19	1.09	544.81	0	0.96	36.54	28.98	58.48	2.31	1.01	0.96	2.58	7.76	1.01	1.18	382.16	1300.56	2782.69	0.74	5.36	95.61	23.66	1090.2	0.74	13.29	2218.13	3644.55	2875.17
ENSG00000066322	ELOVL1	-	-	-	-	-	2.21424	-	-		1034.19	1204.43	3113.06	3023.83	2631.82	1236.44	1671.89	2519.17	2651	2497.26	633.69	732.67	1009.22	1202.89	893.18	740.93	858.44	1678.41	1977.24	1472.85	716.13	728.73	1939.18	1318.54	1434.51	716.13	1269.74	1719.67	1993.83	1089.3
ENSG00000066336	SPI1	-	-	-	76.857	-	78.6356	-	-		10.45	14.51	9.87	22.83	4306.61	7.85	27.8	74.27	95.22	155.53	12.72	14.21	17.28	9.46	21.06	10.07	25.94	956.7	3559.03	3222.13	23.75	30.65	82.57	45.5	1681.44	23.75	92.26	2242.36	3713.17	1545.54
ENSG00000066405	CLDN18	-	-	-	-	2.60872	2.35806	-	-		186.73	306.67	322.49	239.12	74.95	52.73	149.55	129.67	138	88.34	159.58	163.38	362.97	257.95	366.8	66.44	208.71	135.56	90.88	188.54	87.57	252.1	140.81	297.56	181.38	87.57	178.26	218.77	127.33	442.56
ENSG00000066468	FGFR2	-	-	-	-	3.87498	3.87517	-	-		8891.15	6028.94	16848.7	14780	10520.5	5235.23	12896.8	18597.3	16169.6	19051.1	5821.13	7075.08	8793.98	8670.46	7905.66	3819.39	22201.4	18760.8	9425.65	8064.54	3139.11	14114	23405.7	21080.3	10381.4	3139.11	11865.5	9514.96	6995.55	5285.3
ENSG00000066735	KIF26A	-	-	-	-	-	0.474587	-	-		3952.64	6780.62	6286.45	5381.37	3466.81	4026.84	6715.36	2335.27	3019.46	1870.15	6098.66	5834	1809.11	1993.93	1818.5	6172.03	4270.96	1839.8	1192.48	1540.9	2742.82	2973.15	1803.58	2036.5	1332.04	2742.82	3021.11	1928.05	1594.3	1983.21
ENSG00000066777	ARFGEF1	-	-	-	-	0.43987	0.476357	-	-		5748.1	5677.77	3199.72	3120.56	2714.45	6705.04	3065.77	3378.54	3302.36	3287.38	6479.1	4038.84	3164.03	3066.13	2979.86	6897.86	3064.66	2651.89	2113.56	3042.1	6814.76	3420.66	3408.12	3247.67	3319.61	6814.76	2790.46	3622.11	4342.96	4789.01
ENSG00000066855	MTFR1	-	-	-	-	-	0.461083	-	-		3512.59	2949.65	2117.06	1758.65	1442.26	3699.22	2485.79	1511.27	932.89	1355.02	4235.76	3432	3939.91	3833.09	3600.43	4290.52	3880.65	1850.13	1473.72	1966.17	1924.28	1672.01	1563.69	1491.43	1439.6	1924.28	1499.61	1178.99	1449.43	1721.39
ENSG00000066923	STAG3	-	-	-	-	3.08716	-	-	-		634.62	675.26	405.86	431.51	835.96	290.6	1130.25	628.32	251.16	513.89	422.07	985.36	1572.89	1518.45	1897.18	258.72	955.13	438.97	567.38	820.77	305.01	439.84	293.79	358.53	347.49	305.01	534.79	348.92	308.8	315.56
ENSG00000067057	PFKP	-	-	-	-	2.32404	2.35973	-	-		6394.47	4614.58	13839.9	14797.4	9274.3	5543.78	13994.4	15257.7	15018.6	13930.9	3768.59	5912.13	7225.89	6638.7	5189.54	6168	12417.9	13621	7958.08	7048.15	3715.72	5216.81	7759.32	6484.42	4556.82	3715.72	9269.74	7253.91	5527.06	5961.35
ENSG00000067066	SP100	-	-	-	-	-	21.6719	-	-		20.89	15.48	64.72	156.52	687.98	22.44	17.26	604.74	941.17	954.36	12.72	10.15	48.01	92.86	135.2	18.12	38.91	371.83	558.78	833.53	34.88	101.91	285.1	374	875.09	34.88	81.31	659.07	1084.21	1019.94
ENSG00000067082	KLF6	-	-	-	-	2.82297	3.7808	-	-		8093.31	3320.17	6912.79	5734.62	6385.93	1691.97	3451.15	6758.26	3078.8	5752.29	1143.64	2863.72	3796.83	3663.71	3564.97	1121.46	3319.37	5159.19	3830.44	6822.75	1894.6	3436.75	6313.85	5750.08	5402.64	1894.6	6426.11	5735.7	6989.45	6303.29
ENSG00000067182	TNFRSF1A	-	-	-	-	-	2.58797	-	-		1445.51	1854.54	2710.49	3136.87	5325.13	1714.41	2287.35	4414.74	5725.65	7313.86	1306.69	1467.38	1501.83	1686.11	1765.31	1744.6	1511.7	4788.64	6359.09	5963.71	1438.94	1773.16	2704.94	2924.63	3677.92	1438.94	1675.53	3374.96	4509.94	4012.34
ENSG00000067208	EVI5	-	-	-	-	-	2.26792	-	-		540.6	509.83	990.52	882.58	1220.3	498.17	453.44	1263.71	1017.07	1631.25	624.44	459.7	864.23	1073.06	1120.36	381.54	1057.72	1084.51	828.97	1397.72	746.56	1553.24	2213.85	2233.06	2391.06	746.56	1621.58	1310.52	1615.65	2883.96
ENSG00000067221	STOML1	-	-	-	-	-	4.05841	-	-		122.74	161.56	485.94	582.59	761.97	109.96	306.77	584.7	932.89	829.93	171.14	223.25	237.18	312.12	401.16	195.3	191.03	580.99	754.05	1136.89	108.35	281.22	422.43	448.61	589.33	108.35	247.07	500.53	766.27	837.25
ENSG00000067225	PKM	-	-	-	-	-	0.459778	-	-		37861.5	31766.1	28480.4	28173.1	18721.6	43689.4	58431.8	11470.1	9076.31	22454.2	23301.9	37707.4	27266.3	27197.1	23660.5	32472.9	32152.5	14384	19567.3	12050.7	29877.2	27995.1	22221.9	16055.4	22537.2	29877.2	35283	22566.9	19553.2	8427.18
ENSG00000067248	DHX29	-	-	-	-	0.38982	-	-	-		1966.53	2327.6	1660.74	1354.31	1324.08	2270.92	691.19	2046.46	1431.07	1897.52	2768.33	1571.9	1208	1220.95	1160.25	2422.1	1044.75	1679.71	1315.29	1207.77	2839.3	1548.64	2213.85	1755.32	1902.28	2839.3	1175.92	1570.83	1706.38	1563.12
ENSG00000067334	DNTTIP2	-	-	-	-	0.475155	-	-	-		3986.59	3814.52	2181.77	1949.94	1975.55	3808.05	1668.06	2488.52	1686.37	2102.83	3797.5	3917.07	2218.18	2067.88	1804.1	4755.61	2219.2	2413.04	2023.91	1936.4	4605.51	2693.46	3143.89	2588.85	2475.7	4605.51	2321.34	2319.2	2566.43	1952.93
ENSG00000067445	TRO	-	-	-	-	2.22184	2.12826	-	-		2393.52	3159.58	5118.23	5325.93	4698.65	2256.33	6349.16	5276.46	5275.77	3426.74	2852.75	4460.99	4144.44	4033.43	4420.48	2704.98	5559.79	6553.56	5350.82	3970.61	2036.34	4787.69	3732.33	3841.88	3369.88	2036.34	3544.96	2945.04	2728.07	2310.49
ENSG00000067533	RRP15	-	-	-	-	0.43007	-	-	-		1727.57	1981.27	986.13	883.67	802.33	1956.76	607.79	1264.89	695.52	1387.37	2246.81	1636.85	1127.33	1181.4	1025.05	2442.24	1179.17	1214.91	911.25	1054.67	3012.95	1532.55	2274.69	2192.11	1885.1	3012.95	1370.6	1326.44	1301.52	995.51
ENSG00000067596	DHX8	-	-	-	-	0.362157	0.311194	-	-		7394.71	5846.1	2997.88	2936.87	2434.84	7972.9	3153.01	2352.95	1969.27	2058.03	4712.18	3964.76	2752.08	2536.48	2351.53	8474.34	2197.97	1905.65	1955.13	2146.2	2645.61	2049.02	2055.65	1890.91	1891.46	2645.61	1550.43	1646.29	1666.73	1532.84
ENSG00000067715	SYT1	0.369921	-	-	-	0.364991	0.218354	-	-		1854.23	891.96	458.51	447.81	540.01	3362.62	729.53	865.26	753.48	624.63	2241.03	682.95	942.01	1296.61	1364.15	3216.38	1257	590.03	579.66	781.08	2847.46	964.74	659.72	646.99	1044.38	2847.46	1430.8	588.45	572.61	1280.78
ENSG00000067840	PDZD4	-	-	-	-	0.167816	0.0262241	-	-		4800.1	3952.86	481.55	663.02	406.45	8209.64	3092.61	63.66	125.58	250.1	5498.51	1382.14	668.33	750.63	1221.2	10615.6	807.73	431.22	578.43	554.27	6932.75	163.98	252.07	323.04	221.48	6932.75	409.69	175.84	131.14	170.97
ENSG00000068028	RASSF1	-	-	-	-	-	2.00974	-	-		553.66	598.83	845.73	831.5	1635.4	503.78	842.66	633.03	637.56	1345.06	566.62	650.48	692.34	634.55	719.2	498.31	915.04	1130.99	1759.86	1756.37	479.4	702.68	775.32	720.69	888.45	479.4	829.55	1190.06	1441.04	1699.89
ENSG00000068079	IFI35	-	-	-	-	-	6.52153	-	-		56.15	105.45	199.64	308.69	505.42	33.66	72.86	381.94	645.84	357.11	84.41	117.72	74.9	101.46	115.25	60.4	84.9	330.52	483.87	371.4	49.72	114.18	84.31	111.02	285.76	49.72	39.87	220.84	330.14	179.76
ENSG00000068305	MEF2A	-	-	-	-	-	2.85156	-	-		1177.83	1137.68	1872.44	1871.69	3223.71	1301.51	1238.58	4443.03	4011.68	3704.21	1432.73	1143.66	1791.83	1878.72	1985.83	989.58	2570.59	2916.57	2252.33	3278.83	1450.08	2273.54	2593.68	2770.85	3314.52	1450.08	2575.45	3222.65	3293.82	4452.94
ENSG00000068354	TBC1D25	-	-	-	-	-	2.42516	-	-		513.18	480.81	1033.3	1005.41	1141.51	418.5	808.14	1011.44	1432.45	899.61	388.54	502.32	534.86	589.84	588.44	320.13	622.6	992.85	908.79	997.97	369.57	507.27	673.63	610.59	512.32	369.57	641.13	662.53	719.76	700.47
ENSG00000068366	ACSL4	-	-	-	-	0.401613	-	-	-		5114.79	2873.23	3729.53	3127.08	5142.57	6795.92	2256.67	4780.18	2772.44	5085.36	2594.88	1420.7	2263.31	3659.41	2494.48	3606.98	2617.76	2178.07	1515.47	3732.46	6126.08	2222.97	4604.14	5005.72	5214.89	6126.08	1716.97	3709.34	4859.91	6970.55
ENSG00000068489	PRR11	-	-	-	-	-	0.329068	-	-		1384.14	833.91	619.76	574.98	273.85	996.33	528.22	233.41	62.1	338.44	763.2	659.61	530.06	566.62	445.48	707.7	532.99	244.02	158.42	233.9	872.72	442.14	580.62	461.35	395.86	872.72	331.51	362.07	328.62	227.63
ENSG00000068615	REEP1	-	3.54236	-	-	-	19.4989	-	-		71.82	167.36	756.88	809.76	688.94	31.42	77.65	781.57	543.72	442.96	40.47	99.45	336.09	563.18	312.5	25.17	30.66	823.71	1051.25	506.07	65.31	197.7	555.42	536.88	357.67	65.31	110.24	772.61	631.31	225.68
ENSG00000068650	ATP11A	-	-	-	-	2.00586	-	-	-		4665.6	4598.13	7938.41	7553.04	6525.26	3962.89	8847.4	6140.55	8228.99	5915.29	3625.2	4634.52	6086.07	5145.19	3712.36	3643.22	7945.25	3905.54	2791.47	5500.16	3286.79	4056.66	5025.7	5060.32	4805.03	3286.79	4928.07	5024.71	4858.38	5473.86
ENSG00000068654	POLR1A	-	-	-	-	0.407002	0.42358	-	-		5480.42	5934.13	3750.37	4003.15	2845.13	6768.99	2293.1	2842.17	2599.94	2568.19	5229.08	4211.36	3438.66	2876.11	2318.28	5117.02	2741.57	2107.06	2415.67	2358.83	4567.66	2019.14	3071.74	2717.16	2580.08	4567.66	1624.71	1968.21	1970.95	1140.1
ENSG00000068781	STON1-GTF2A1L	-	-	-	-	3.51182	3.63863	-	-		296.42	160.59	968.58	856.5	977.2	328.74	492.75	775.67	939.79	729.15	261.34	302.41	613.6	883.9	1069.38	216.44	916.22	1043.2	1269.85	1682.65	120.96	805.36	853.55	988.22	996.01	120.96	918.69	584.3	699.94	1954.88
ENSG00000068878	PSME4	-	-	-	-	0.475382	0.344144	-	-		7083.93	5836.42	3527.7	2567.32	2585.7	7503.9	3002.5	2414.25	1625.65	2300.67	5423.35	3446.21	3651.83	3275.93	2873.48	5678.75	4235.58	1971.49	1603.9	2275.2	8750.91	3629.85	4498.1	3518.84	3866.3	8750.91	3100.08	3101.5	3100.15	4003.55
ENSG00000068903	SIRT2	-	-	-	-	4.29641	6.54928	-	-		309.47	400.51	1752.88	2057.55	2288.79	288.35	1037.26	1965.12	3048.44	1774.34	264.81	386.63	707.7	895.08	845.53	204.36	1077.76	1824.31	2066.89	1485.61	267.16	883.52	1044.78	1094.69	845.18	267.16	1127.44	1146.45	1370.9	1123.49
ENSG00000068976	PYGM	-	-	-	-	-	4.64677	-	-		66.6	175.1	643.89	1219.53	1259.7	68.44	385.38	1010.26	2056.21	1229.35	148.01	412	375.46	698.18	766.85	430.86	859.62	1384.05	2146.72	1458.68	143.97	871.26	666.67	991.86	545.42	143.97	385.46	575.99	455.95	740.53
ENSG00000069011	PITX1	8.05658	-	-	-	23.691	24.53	-	-		517.09	2322.77	8824.73	7870.43	8253.86	280.5	2124.37	3992.71	6236.26	4124.78	271.75	799.65	1591.14	2890.73	1456.13	4.03	1791.16	4629.84	1817.59	2811.04	207.79	4829.84	4910.1	4779.14	3217.78	207.79	7691.94	3333.42	2991.12	2882.98
ENSG00000069018	TRPC7	-	-	-	-	0.0371743	0.157627	-	-		142.33	129.63	18.65	30.43	2.88	155.96	23.01	55.41	55.2	41.06	99.45	54.8	17.28	19.78	13.3	143.96	4.72	147.18	85.97	14.18	1105	24.52	27.81	11.83	39.46	1105	23.46	16.62	17.54	10.75
ENSG00000069020	MAST4	-	-	-	-	2.62963	3.32203	-	-		417.85	435.34	785.4	955.41	946.46	371.38	448.65	1045.63	970.15	766.47	353.85	275.01	768.2	872.72	882.1	279.86	992.86	686.86	417.55	905.83	378.47	1007.65	748.38	721.6	973.1	378.47	1244.72	1662.21	1100.23	1418.53
ENSG00000069122	GPR116	-	-	-	-	40.3972	-	-	-		1.31	0.97	44.97	60.87	89.36	1.12	74.77	75.45	12.42	7.47	0	2.03	15.36	93.72	72.03	6.04	139.14	73.59	25.79	100.65	10.39	59	129.51	164.7	113.28	10.39	501.95	798.22	552.02	408.37
ENSG00000069188	SDK2	-	-	-	-	6.06044	2.74074	-	-		517.09	1275.06	1567.5	1886.9	3225.63	660.85	3759.84	1973.37	1564.93	1070.08	1241.93	8448.08	8935.13	7384.17	7951.1	771.13	4836.96	1693.91	1528.98	2486.41	382.93	2383.12	1767.95	1679.8	2011.75	382.93	2340.11	1271.06	1056.77	1618.81
ENSG00000069399	BCL3	-	-	-	-	5.98467	7.39753	-	-		88.79	150.92	220.48	263.04	897.45	65.08	558.89	643.64	546.48	1141	95.98	108.58	147.88	196.04	362.37	57.38	303.05	420.89	755.28	1504.04	91.28	377.01	279.01	477.73	505.96	91.28	411.26	509.53	661.05	1000.4
ENSG00000069424	KCNAB2	-	-	-	-	-	5.24717	-	-		429.61	287.32	436.57	641.29	3707.03	348.94	882.92	2384.78	5190.21	1870.15	341.13	435.34	404.27	369.72	489.81	372.48	570.72	1625.48	4131.32	3088.88	406.67	295.02	262.5	511.4	1042.47	406.67	286.94	1866.44	3410.47	2220.61
ENSG00000069482	GAL	-	-	-	-	0.059252	0.0261653	-	-		4104.11	3843.55	436.57	344.56	5.77	4421.78	509.04	12.97	4.14	17.42	4581.51	920.41	262.15	177.12	56.52	1806.01	38.91	85.21	117.9	15.59	4305.7	154.02	38.24	14.56	48.37	4305.7	74.28	174.46	123.52	11.72
ENSG00000069493	CLEC2D	-	-	-	-	2.55821	-	-	-		322.53	158.66	175.51	197.82	260.4	293.96	364.29	282.92	253.92	190.37	555.05	275.01	584.79	609.62	545.22	281.87	689.81	349.88	375.8	491.9	279.77	668.96	356.37	623.33	574.06	279.77	1118.84	616.84	492.55	716.11
ENSG00000069702	TGFBR3	10.4979	-	-	-	15.6288	32.3564	-	-		308.17	982.9	12124.3	11360.5	9433.8	311.91	4099.2	9906.93	8705.09	3924.45	264.81	545.95	2108.71	2936.3	1839.56	232.55	3694.34	2593.8	1122.48	3091.72	419.29	8664.28	10313.9	7641.9	4890.31	419.29	7159.5	18474.7	15361.2	29359.3
ENSG00000069849	ATP1B3	-	-	-	-	-	0.411381	-	-		4868	4285.66	3759.15	2659.71	2481.92	6200.14	4276.55	2132.51	2776.58	2029.42	4924.95	3928.23	3240.85	2905.34	2853.53	6103.58	4525.66	3079.24	3319.55	2012.95	8274.48	4544.78	3549.8	2618.88	2907.84	8274.48	5187.64	3184.58	2544.32	2130.73
ENSG00000069869	NEDD4	-	-	-	-	2.22912	3.01395	-	-		421.77	477.9	971.87	774.98	651.47	329.87	523.42	904.17	484.38	924.5	558.52	313.57	913.2	1005.13	935.29	273.82	815.99	689.44	472.82	1002.22	452.68	1127.19	1867.04	1504.17	1643.89	452.68	995.31	1565.98	1704.09	1907.99
ENSG00000069943	PIGB	-	-	-	-	-	2.11509	-	-		122.74	73.52	109.69	161.95	167.19	71.81	102.58	223.98	278.76	216.5	216.24	139.03	147.88	160.79	132.98	139.93	145.04	169.13	213.69	218.31	97.22	154.79	124.3	179.26	177.56	97.22	103.21	255.46	313.37	183.67
ENSG00000069974	RAB27A	-	-	-	-	-	4.27159	-	-		210.23	300.87	538.59	504.33	818.66	214.3	267.46	663.68	565.8	1408.52	412.82	215.13	395.62	535.67	504.22	247.65	510.58	1100.01	1473.72	2375.84	388.12	948.65	1524.57	1607	1859.64	388.12	773.26	1840.82	3799.33	2022.29
ENSG00000069998	CECR5	-	-	-	-	-	0.368283	-	-		1893.4	1896.14	1391.99	1737.99	1126.14	3041.73	2727.37	1066.85	1414.51	1260.45	2019.01	2469.99	1232	1188.28	1100.41	3573.76	1667.35	1132.28	1267.4	742.81	2305.72	1157.84	819.65	909.97	845.18	2305.72	1791.24	1063.37	880.64	497.27
ENSG00000070081	NUCB2	-	-	-	-	-	4.07996	-	-		426.99	495.32	1083.76	1185.84	1586.39	517.24	670.1	1768.25	2470.21	2963.87	611.72	775.3	1097.57	1381.74	1845.1	609.05	1523.49	2721.61	3938.51	3186.69	782.18	1774.69	2458.96	2566.1	2730.28	782.18	2192.34	3237.88	7997.42	3885.33
ENSG00000070190	DAPP1	-	-	-	-	-	243.832	-	-		9.14	13.54	15.36	11.96	175.84	1.12	0.96	33.01	12.42	23.64	2.31	2.03	18.24	3.44	28.81	1.01	4.72	127.82	157.2	130.42	1.48	14.56	74.75	20.93	201.75	1.48	15.64	724.84	460.52	259.87
ENSG00000070193	FGF10	-	-	-	-	6.56572	-	-	8.37944		26.12	118.02	314.82	276.08	450.65	30.29	367.16	80.16	122.82	1515.53	39.32	32.47	96.03	122.95	131.87	12.08	167.44	117.49	67.55	344.47	68.27	655.93	417.21	828.07	675.25	68.27	188.43	62.31	73.96	356.59
ENSG00000070371	CLTCL1	-	-	-	-	-	0.45449	-	-		1207.86	826.17	503.49	635.85	494.85	1184.83	810.06	313.57	306.36	440.47	1544.9	1065.52	865.19	707.64	762.42	874.82	514.12	322.77	560.01	411.09	842.29	521.07	428.51	476.82	498.32	842.29	687.26	671.53	663.34	363.43
ENSG00000070388	FGF22	-	-	-	-	-	0.107548	-	-		35.26	27.09	9.87	14.13	6.73	34.78	13.42	5.89	2.76	2.49	33.53	16.24	24.01	18.06	12.19	56.37	2.36	3.87	1.23	5.67	17.07	6.9	12.17	19.11	3.82	17.07	0	2.08	3.81	2.93
ENSG00000070404	FSTL3	-	-	-	-	3.76302	8.04106	-	-		235.04	588.19	1959.1	2889.05	6645.37	371.38	1275.01	1742.32	2762.78	7648.57	282.15	486.08	1021.71	1518.45	2560.97	281.87	1144.97	4392.28	5889.96	6673.91	404.45	1334.09	3163.01	3243.12	3902.57	404.45	1533.23	2297.05	2760.86	7535.22
ENSG00000070526	ST6GALNAC1	-	-	-	-	-	13.9689	-	-		26.12	46.44	66.91	46.74	16.33	3.37	18.21	11.79	1.38	2.49	23.13	35.52	158.44	128.11	97.52	3.02	1.18	3.87	9.82	8.51	2.97	0	17.38	8.19	13.36	2.97	25.02	113.54	130.38	64.48
ENSG00000070540	WIPI1	-	-	-	-	2.43123	2.04824	-	-		758.67	760.39	1436.97	1223.88	1678.64	495.92	1669.97	1328.55	1055.71	1597.65	630.22	958.97	1118.69	1462.56	1274.39	613.08	1051.82	898.6	995.99	1764.87	462.33	905.74	962.2	861.74	955.91	462.33	1077.4	967.83	1375.47	1904.08
ENSG00000070669	ASNS	-	-	-	-	-	0.122184	-	7.91035		3278.85	2539.47	1428.19	1090.19	875.35	2190.13	1657.51	299.42	131.1	2571.92	3967.48	3492.89	6868.67	2879.55	2162.03	4825.08	1550.61	424.77	385.62	3181.02	4630	1811.48	6566.79	5517.12	3968.76	4630	2579.36	687.45	629.79	3216.12
ENSG00000070748	CHAT	-	-	-	-	-	301.244	-	-		5.22	0	39.49	79.35	132.6	2.24	8.63	127.31	396.06	189.13	3.47	1.01	31.69	27.51	42.11	1.01	21.23	1245.9	896.51	340.22	2.23	34.48	235.55	474.09	201.11	2.23	2.35	270.69	330.14	268.66
ENSG00000070759	TESK2	-	-	-	-	2.03186	-	-	-		779.56	680.09	743.71	547.81	535.2	581.19	1194.48	709.66	868.03	381.99	535.4	637.28	635.69	699.04	538.57	472.14	876.12	454.46	443.34	501.82	520.22	805.36	438.08	382.19	306.76	520.22	1107.11	614.76	567.27	986.72
ENSG00000070808	CAMK2A	-	-	-	-	25.999	69.9653	-	-		33.95	41.6	605.5	1331.48	2326.26	23.56	175.43	313.57	510.6	660.71	11.56	43.64	268.87	341.35	432.18	3.02	424.5	1338.86	779.84	1399.14	2.97	393.87	879.63	1361.31	850.9	2.97	153.24	364.84	255.42	633.06
ENSG00000070814	TCOF1	-	-	-	-	-	0.316122	-	-		11429.6	11206.5	5003.05	4719.43	3134.35	12575.3	6289.72	3719.22	3637.7	4707.1	9065.89	7867.62	5470.55	4326.63	3364.39	12800.1	8365.04	4640.17	4376.94	3328.45	8611.4	3346.33	4057.41	3778.18	2712.46	8611.4	3890.54	2303.28	2062.45	1913.85
ENSG00000070882	OSBPL3	-	-	-	-	0.323541	0.47491	-	-		1264.01	659.78	571.5	588.03	679.33	1336.3	361.41	615.35	745.2	608.45	905.43	609.89	865.19	751.49	1057.19	714.75	267.67	342.14	252.99	351.56	1106.48	439.84	694.49	531.42	803.81	1106.48	386.24	529.61	667.91	995.51
ENSG00000070886	EPHA8	-	-	-	-	-	0.0707065	-	-		121.44	187.68	120.66	165.21	95.13	178.4	180.23	18.86	9.66	2.49	157.27	173.53	72.02	79.96	76.46	227.51	22.4	3.87	0	1.42	276.06	30.65	11.3	16.38	9.55	276.06	31.27	24.23	18.3	6.84
ENSG00000070950	RAD18	-	-	-	-	-	0.436521	-	-		1094.26	972.25	535.3	443.47	390.11	1398.01	478.37	417.31	256.68	517.62	1185.27	848.36	1047.63	940.65	804.53	1120.45	777.07	525.47	509.66	615.22	1402.58	1039.07	1105.62	769.83	923.46	1402.58	744.33	753.91	937.82	816.73
ENSG00000070961	ATP2B1	-	-	-	-	3.28374	2.75605	-	-		3735.88	6409.14	9181.22	9206.26	8318.24	3252.66	7578.15	9798.47	4071.02	6152.95	3282.92	4548.26	6660.3	7343.76	4841.58	2592.23	12587.6	8949.82	4975.03	7623.68	4247.81	14462.7	16282.7	19555.2	12006.9	4247.81	12675.5	8834.43	8516.65	6655.97
ENSG00000070985	TRPM5	-	-	-	-	89.5974	21.3661	-	-		3.92	11.61	7.68	16.3	17.3	10.1	121.75	14.15	17.94	2.49	18.5	14.21	10.56	10.32	6.65	2.01	834.85	198.83	153.51	36.86	0	92.72	52.15	88.27	43.91	0	93.04	38.77	52.61	10.75
ENSG00000071205	ARHGAP10	-	-	-	-	3.33084	3.33609	-	-		1322.77	736.2	1499.49	1176.05	1200.12	716.95	821.57	1049.16	957.73	1009.11	463.7	619.02	1073.56	985.36	762.42	176.17	2014.02	2593.8	2723.92	1895.29	514.28	1043.67	1276.85	1205.71	960.37	514.28	1818.61	1006.6	985.1	1251.47
ENSG00000071242	RPS6KA2	-	-	-	-	0.495685	-	-	-		1795.47	1924.19	2092.92	3180.34	2813.42	2012.86	1307.6	2396.57	2863.52	3477.75	2101.11	1896.63	2530.26	2232.96	1906.05	2908.33	1023.52	2410.46	4464.14	3020.84	2131.33	1119.53	2852.71	3445.13	2557.17	2131.33	1143.08	1678.83	2083.8	2523.46
ENSG00000071246	VASH1	-	-	-	-	3.9424	3.02319	-	-		428.3	738.14	1556.53	1857.56	3649.38	576.71	3641.92	1607.93	1468.33	3654.44	862.65	1549.58	2415.03	2922.54	3504.02	1416.42	4156.58	3824.2	7105.78	7428.06	812.61	2603.04	2260.78	2918.26	3619.36	812.61	3179.83	2992.12	2660.98	3960.56
ENSG00000071282	LMCD1	-	-	-	-	-	19.1012	-	-		788.7	841.65	6512.42	12229	20459.8	633.93	450.57	9930.5	9008.69	13455.6	327.25	323.72	1542.16	2475.43	1785.26	348.32	542.42	11963.2	7331.75	7184.23	405.93	1612.24	11701.1	9098.75	8506.49	405.93	1554.34	4382.25	4904.89	6024.86
ENSG00000071537	SEL1L	-	-	-	-	-	2.81848	-	-		1553.89	1942.57	3496.98	3618.37	4389.25	1667.28	1947.02	5475.69	5213.67	6100.69	2192.47	1766.74	2576.35	3165.87	3712.36	1566.41	3097.68	4115.99	2879.89	6646.98	2585.5	4991.52	7810.61	6711	7544.21	2585.5	3258.01	6679.3	8227.68	9822.27
ENSG00000071539	TRIP13	-	-	-	-	0.391257	0.342932	-	-		1533	1234.42	725.06	726.07	354.56	1626.89	586.7	314.75	187.68	719.19	1328.66	1257.32	886.31	750.63	549.65	1628.83	551.85	760.45	540.36	361.48	1535.42	655.93	1248.17	886.31	776.44	1535.42	723.22	555.22	447.56	265.73
ENSG00000071553	ATP6AP1	-	-	-	-	-	2.38293	-	-		2448.36	2743.59	5890.46	6349.82	6712.63	2356.19	4120.29	5875.31	10046.5	4249.21	1849.03	2325.89	2971.02	3656.83	3796.58	1902.65	2600.07	4502.02	5505.56	4214.43	1750.63	2428.33	3047.41	3148.48	3106.4	1750.63	3217.36	3831.88	4815.68	4268.3
ENSG00000071564	TCF3	-	-	-	-	-	0.370955	-	-		9819.57	10464.5	6357.75	5909.61	5276.13	11455.6	10380.3	3259.48	2964.26	4372.39	10171.4	13621.5	9988.53	8188.96	8275.79	11098.8	8215.28	5135.95	5536.27	4835.32	8696	5711.82	4664.98	4689.97	4321.34	8696	5207.19	3108.42	3197.75	3051.99
ENSG00000071575	TRIB2	-	-	-	-	0.364385	0.409097	-	-		2393.52	1324.39	750.29	828.24	740.83	3650.97	1722.7	1580.82	4356.69	1051.41	2006.29	2130.03	1919.54	2056.7	2924.45	4613.67	1004.65	1629.35	1053.71	1257.38	2804.42	2274.31	1370.72	1601.54	2137.12	2804.42	1288.51	1286.98	2111.25	1478.13
ENSG00000071626	DAZAP1	-	-	-	-	0.486669	0.328219	-	-		9070.04	9131.45	4960.27	4746.6	4265.29	11170.6	6695.23	3109.77	3513.5	4419.67	9121.4	7299.35	5049.96	3864.05	3775.52	12085.3	4983.18	4043.69	4410.1	4419.98	9093.02	3383.87	3155.19	3010.17	3042.12	9093.02	3983.58	3386.73	3526.37	2996.31
ENSG00000071889	FAM3A	-	-	-	-	2.31449	2.61845	-	-		744.3	926.79	1436.97	1598.87	1710.35	555.39	1593.28	1452.32	2594.42	1392.35	718.1	860.54	677.94	742.89	908.7	622.14	1216.9	1758.46	1987.06	1271.56	428.94	868.19	757.07	823.52	631.97	428.94	888.19	963.68	956.88	1082.46
ENSG00000071967	CYBRD1	-	-	-	-	-	18.3952	-	-		141.03	162.53	1587.24	2941.22	4637.15	124.54	260.75	8382.69	15359.5	12722.7	294.87	158.31	513.73	847.79	1630.11	346.3	694.53	2285.23	2409.53	4169.07	307.97	1394.62	1941.79	3611.66	3885.39	307.97	986.71	3559.11	5809.16	9322.07
ENSG00000072041	SLC6A15	-	-	-	-	0.267223	0.230145	-	-		488.37	257.33	249	234.78	153.74	765.2	185.98	104.92	106.26	77.15	648.72	306.46	628	705.92	1002.89	1570.44	645.01	228.52	205.09	436.61	1938.38	573.94	348.55	534.15	459.5	1938.38	297.11	642.45	689.26	656.51
ENSG00000072071	LPHN1	-	-	-	-	-	0.349557	-	-		6192.07	6298.85	3419.1	4422.7	4424.8	8358.86	5903.38	2483.8	4278.03	4259.16	8895.9	10467.5	5362.04	4223.46	5005.59	10073	4011.54	3483.35	5678.73	4777.2	6218.11	3245.94	2598.9	3906.48	3509.9	6218.11	3630.18	2588.51	2461.98	3056.88
ENSG00000072110	ACTN1	-	-	-	-	-	0.48167	-	-		17530.3	13684.1	11929	12908.3	12601.8	18239.2	12678.2	6891.47	6539.86	10991.9	10823.6	9085.37	12474.6	8863.06	7387.04	11945.4	6815.61	5982.9	6725.07	12647.5	11777.2	4799.19	12835.4	9762.12	11535.9	11777.2	7023.45	7187.45	9099.93	10005
ENSG00000072163	LIMS2	-	4.39438	-	-	-	-	-	-		340.81	195.42	874.25	909.76	693.75	581.19	398.8	965.47	1589.77	613.43	141.08	133.95	570.39	520.19	576.25	112.75	209.89	738.5	1014.41	739.97	141.74	162.45	717.96	490.47	533.96	141.74	405	620.3	498.65	606.69
ENSG00000072182	ASIC4	-	-	-	-	8.76658	-	-	-		13.06	12.58	19.74	35.87	54.77	7.85	96.82	17.68	4.14	3.73	11.56	19.28	101.79	55.03	110.82	23.15	146.22	64.55	88.42	89.31	14.1	54.41	36.51	26.39	24.82	14.1	150.12	54	40.41	84.02
ENSG00000072195	SPEG	-	-	-	-	-	3.26657	-	-		521.01	772.97	2390.19	3512.94	5816.14	789.88	3074.4	2637.05	5698.05	5442.47	1252.34	1072.63	1239.68	1475.46	2409.15	2249.96	3048.16	7776.22	9209.51	7476.25	968.45	2323.35	2166.91	2674.39	2453.43	968.45	1978.89	2584.35	2516.87	3849.19
ENSG00000072201	LNX1	-	-	-	-	-	1113.4	-	-		96.63	155.75	0	0	0	0	209.94	423.2	425.04	309.82	0	151.2	63.38	132.41	272.61	0	0	151.06	176.85	94.98	0	0	0	0	0	0	0	0	0	0
ENSG00000072210	ALDH3A2	-	-	-	-	0.314898	-	-	-		8231.73	5259.84	3163.52	2812.96	2185.01	8390.28	1794.6	3314.88	4174.52	2722.48	4824.35	3336.61	2338.21	2579.47	2009.11	2971.76	1779.37	4425.85	5103.98	3008.08	8308.62	3080.43	3378.57	3284.98	2805.37	8308.62	2576.23	3542.49	3377.69	2936.71
ENSG00000072274	TFRC	-	-	-	-	0.492937	-	-	-		12547.4	11696.1	10404.3	12594.2	10027.6	8014.41	3431.98	19743.1	26307.1	23068.9	11016.7	7933.59	5425.42	7905.22	6496.07	9187.07	5391.17	10645	8983.54	14480.5	9142.75	4776.96	18479.1	16238.3	16146.8	9142.75	4057.07	19036.2	22718.2	26748.9
ENSG00000072310	SREBF1	-	-	-	-	0.413808	-	-	-		2114.08	1395.01	2439.55	2787.96	4022.19	4097.53	1641.21	1560.78	2722.76	2229.74	1507.9	1641.92	2606.12	2582.91	2237.39	2988.87	1575.37	2221.96	3007.61	2642.35	2783.64	413.79	1165.59	1793.54	1635.62	2783.64	846.75	1135.37	1168.85	1124.47
ENSG00000072315	TRPC5	-	-	-	-	-	0.322402	-	-		41.79	160.59	243.52	144.56	54.77	66.2	57.52	36.54	13.8	7.47	157.27	113.66	33.61	43.85	25.49	86.58	30.66	9.04	11.05	7.09	77.18	50.57	19.99	19.11	31.82	77.18	75.06	27.69	16.77	52.76
ENSG00000072401	UBE2D1	-	-	-	-	-	0.493756	-	-		1133.43	1148.32	692.16	531.51	467.94	1176.97	694.06	700.23	415.38	736.61	1358.73	1045.23	788.37	873.58	862.15	1261.39	1047.1	732.05	706.16	644.99	2578.82	1520.29	1364.64	1193.88	1322.5	2578.82	1154.03	1023.22	1310.66	1015.05
ENSG00000072415	MPP5	-	-	-	-	-	2.97583	-	-		500.12	351.17	810.62	1107.58	1238.56	418.5	488.91	1494.76	1326.19	1750.7	498.39	372.43	670.26	724.83	607.28	281.87	620.24	871.48	493.7	1040.49	306.49	444.44	905.7	1153.84	801.9	306.49	283.03	605.76	553.54	1103.95
ENSG00000072422	RHOBTB1	-	-	-	-	-	5.11482	-	-		369.54	691.7	1932.77	2233.63	3138.2	446.55	457.28	3218.22	2390.17	4313.91	651.03	676.86	1091.81	1355.08	1727.63	736.9	670.95	2267.15	2186.01	3156.92	641.92	1536.38	3627.16	3740.87	3450.71	641.92	1633.31	3787.57	3399.04	3983.03
ENSG00000072501	SMC1A	-	-	-	-	-	0.454058	-	-		7634.98	8104.05	5402.33	4825.95	3994.33	8128.85	5207.4	3540.04	2488.15	4106.11	8823.05	8466.35	6948.38	6554.44	5519.78	8933.39	6567.98	3673.14	2814.8	3752.3	8259.64	5721.78	5842.74	5113.1	5372.09	8259.64	3675.53	4197.41	4065.42	2899.59
ENSG00000072571	HMMR	-	-	-	-	0.311281	0.270408	-	-		2127.14	1946.44	763.46	619.55	290.18	2660.25	654.76	393.73	219.42	775.18	3093.27	1498.84	1076.44	1129.81	944.16	3400.61	965.74	960.57	758.96	608.14	4344.29	1700.37	1755.78	1451.4	1500.06	4344.29	1588.74	1437.21	1186.38	532.44
ENSG00000072682	P4HA2	-	-	-	-	5.92508	4.6513	-	3.31672		470.09	544.66	4229.73	4645.52	5226.16	343.33	2912.39	1538.38	2464.69	7707.05	322.63	1319.22	1308.82	2457.38	3072.95	542.61	2281.7	2098.02	2246.19	6258.56	357.7	3191.54	3329.89	3193.98	3315.79	357.7	2129.01	2106.67	1938.93	8032.49
ENSG00000072694	FCGR2B	-	-	-	65.185	-	-	-	-		6.53	3.87	3.29	3.26	319.01	5.61	0.96	2.36	9.66	53.5	2.31	1.01	0.96	0.86	3.32	1.01	2.36	21.95	515.8	700.28	7.42	8.43	6.08	8.19	485.59	7.42	48.48	566.3	1922.16	737.6
ENSG00000072778	ACADVL	-	-	-	-	2.00713	2.73654	-	-		4571.58	4964.78	7610.43	8393.24	11637.1	2761.23	7108.41	7083.62	11552	10484.3	3346.52	5933.45	5264.1	4855.43	6393.01	2910.35	4874.69	9519.19	10332	9819.49	2693.84	7609.12	3872.27	3918.31	4464.54	2693.84	4709.93	6108.15	6801.88	6047.33
ENSG00000072832	CRMP1	-	-	-	-	-	0.300364	-	-		4617.29	6328.84	3324.77	3794.46	2424.27	5311.52	4968.7	2347.06	2667.56	2172.51	6074.38	6223.67	4619.77	5232.89	5254.93	9096.47	4187.24	2091.56	1950.22	2296.46	5716.44	1559.37	2274.69	1778.07	1622.25	5716.44	3517.59	1563.9	1106.33	1069.76
ENSG00000072954	TMEM38A	-	-	-	-	0.435001	0.196215	-	-		254.63	196.39	155.76	141.3	188.33	418.5	239.66	60.12	153.18	171.71	223.18	186.72	203.57	214.96	341.32	343.28	117.92	68.43	148.6	155.93	447.49	79.69	47.81	119.21	108.19	447.49	164.97	105.23	101.41	178.78
ENSG00000072958	AP1M1	-	-	-	-	-	2.06933	-	-		1239.2	1622.36	3276.5	3216.21	3516.78	1297.03	2437.85	2609.94	3316.16	2840.68	1385.32	1627.71	2341.09	2471.13	2352.64	1284.54	1858.37	2484.05	3046.91	2492.08	895.72	1714.16	2172.99	1596.08	1753.99	895.72	2018.76	2047.82	2381.16	1713.57
ENSG00000073067	CYP2W1	-	12.3159	-	-	7.65033	357.623	-	-		9.14	11.61	378.44	1001.06	684.14	7.85	33.55	2159.63	11299.5	2706.3	15.03	23.34	45.13	99.74	114.14	4.03	27.12	1711.98	2346.9	1102.87	2.97	40.61	509.35	438.6	285.76	2.97	50.04	1193.52	2223.33	1812.24
ENSG00000073111	MCM2	-	-	-	-	-	0.384513	-	-		9096.16	8865.41	3718.56	4093.36	2046.65	7899.97	4799.01	2031.13	1542.85	2773.49	8010.13	8937.21	4934.73	4596.62	3687.98	8951.51	3886.55	3802.25	3271.65	1807.4	5784.72	3071.23	3593.26	2922.81	2865.83	5784.72	2763.88	2807.96	2525.26	578.35
ENSG00000073150	PANX2	-	-	-	-	6.05383	3.27036	-	-		146.25	312.48	393.79	408.68	808.09	76.3	919.35	495.11	825.24	604.72	313.37	493.19	220.86	336.19	332.45	310.06	2394.9	1043.2	907.56	1078.77	230.05	642.14	512.83	483.19	357.04	230.05	372.17	463.15	413.25	1108.84
ENSG00000073331	ALPK1	-	-	-	-	-	8.23697	-	-		78.35	82.23	85.56	182.6	530.4	72.93	64.23	516.33	731.4	1004.13	86.73	55.81	82.58	109.2	221.63	95.64	54.24	548.71	822.83	1492.7	70.5	209.96	241.64	407.66	788.53	70.5	37.53	887.53	1029.32	1152.8
ENSG00000073417	PDE8A	-	-	-	-	2.00319	-	-	-		658.12	387.93	710.8	670.63	837.88	488.07	731.45	649.54	498.18	680.62	552.74	392.72	1045.71	957.84	802.31	386.57	680.38	315.03	449.48	762.65	457.88	716.47	605.83	668.83	892.27	457.88	1240.03	991.37	827.27	1437.09
ENSG00000073536	NLE1	-	-	-	-	-	0.325531	-	-		1649.22	1574.95	936.77	991.28	643.78	2148.62	1504.13	585.88	554.76	797.58	1506.74	1626.7	823.9	670.66	575.14	2460.36	1154.41	724.3	903.88	813.68	1415.94	668.19	658.85	627.88	584.24	1415.94	609.07	637.61	493.31	536.35
ENSG00000073605	GSDMB	-	-	-	-	3.64219	-	-	-		291.19	168.33	217.19	316.3	629.37	418.5	1549.18	234.59	477.48	379.5	459.08	331.83	741.31	714.51	1117.03	382.54	1294.73	361.5	488.78	915.75	253.8	1006.12	184.27	368.54	287.03	253.8	978.11	508.15	557.36	1573.87
ENSG00000073734	ABCB11	-	-	-	-	8.48404	-	-	-		1.31	0.97	9.87	23.91	11.53	3.37	42.18	9.43	17.94	4.98	6.94	1.01	4.8	15.48	5.54	1.01	33.02	18.08	4.91	17.01	5.94	2.3	5.22	0.91	3.82	5.94	13.29	11.08	21.35	5.86
ENSG00000073737	DHRS9	-	-	-	-	-	44.1582	-	-		2.61	0	0	5.43	166.23	6.73	0.96	35.37	13.8	88.34	0	0	0.96	0	3.32	0	10.61	302.11	584.57	657.75	11.13	5.36	44.33	36.4	138.74	11.13	11.73	451.38	545.92	365.38
ENSG00000073849	ST6GAL1	-	-	-	-	-	0.404031	-	-		5772.92	6176.96	2395.67	2501.02	1564.29	5065.81	3611.24	1985.16	1752.61	1009.11	6164.57	4489.41	3382	3214.88	2193.06	6895.84	3372.43	1679.71	3201.65	4290.98	5178.42	2758.59	2168.65	2045.6	3074.58	5178.42	3165.75	3213.65	3103.97	2343.71
ENSG00000073910	FRY	-	-	-	-	-	4.40239	-	-		360.4	415.99	968.58	1828.21	1738.21	326.5	182.14	2041.74	2137.63	2645.33	614.03	460.71	565.59	686.14	639.41	433.88	66.03	1500.24	2200.75	3729.62	358.44	336.4	2170.39	3288.62	2441.34	358.44	300.23	1347.91	2118.87	2867.35
ENSG00000074071	MRPS34	-	-	-	-	0.492031	0.471185	-	-		3953.94	4098.94	3143.77	3279.25	2505.94	4861.6	3363.91	2252.75	3899.9	2491.04	3402.02	3136.7	1823.52	1809.93	1839.56	5178.43	1707.44	2765.51	3002.7	1584.84	3525.75	1173.17	1360.29	1015.52	1097.84	3525.75	1577.79	1325.75	1524.92	1191.88
ENSG00000074181	NOTCH3	-	-	-	-	-	0.311412	-	-		10249.2	10445.2	4193.53	4310.75	3484.11	10427.8	7107.45	1457.04	1145.41	2593.07	9832.56	12230.2	8824.71	7105.58	8650.35	6775.04	4912.43	3085.7	3254.46	7287.72	6744.26	4410.68	4107.83	4678.14	5074.87	6744.26	3334.63	2857.81	2693.76	5625.28
ENSG00000074211	PPP2R2C	-	-	-	-	0.233147	0.0401507	-	-		212.84	325.05	65.82	35.87	26.9	311.91	208.03	18.86	15.18	27.37	322.63	202.96	79.7	53.31	121.9	252.68	35.38	18.08	17.19	144.59	759.17	67.43	24.34	48.23	126.65	759.17	62.55	15.92	17.54	66.43
ENSG00000074219	TEAD2	-	-	-	-	-	0.350023	-	-		3408.12	4020.58	2201.52	1908.64	974.32	3869.76	2681.35	951.32	1007.41	1376.17	3310.67	4370.68	2388.14	1849.48	1523.73	3799.26	1758.14	1626.77	1680.04	1438.83	1541.35	1222.98	963.94	995.5	826.72	1541.35	1002.35	623.07	545.16	431.81
ENSG00000074317	SNCB	-	-	-	-	-	0.00480302	-	-		23.5	74.49	17.55	16.3	0	22.44	50.81	0	0	0	64.76	179.62	9.6	20.64	14.41	245.63	11.79	0	0	0	97.96	23.75	0	1.82	0.64	97.96	14.07	1.38	2.29	1.95
ENSG00000074370	ATP2A3	-	-	-	-	0.375841	-	-	-		574.55	1148.32	149.18	169.56	494.85	793.25	768.84	143.82	63.48	77.15	758.57	688.02	248.7	285.46	360.15	1781.85	339.6	1307.87	3261.83	3414.92	1216.31	163.98	320.73	215.66	612.88	1216.31	308.05	3310.57	5077.21	1835.69
ENSG00000074416	MGLL	-	4.74624	-	-	-	4.54192	-	-		39.17	33.86	210.61	234.78	1090.59	29.17	25.88	154.43	113.16	567.39	6.94	27.4	272.71	363.71	671.55	23.15	21.23	54.23	342.64	595.38	29.68	78.93	186.88	106.47	222.11	29.68	57.86	160.61	594.72	630.13
ENSG00000074621	SLC24A1	-	-	-	-	-	2.01225	-	-		403.49	491.45	584.66	629.33	569.79	363.53	764.05	882.95	801.78	647.02	649.88	597.71	640.49	656.05	705.9	489.25	950.41	868.9	907.56	1265.89	486.82	986.96	742.29	869.93	853.45	486.82	860.83	924.91	772.37	836.27
ENSG00000074660	SCARF1	-	-	-	-	4.54783	-	-	-		83.57	53.21	99.82	131.52	741.79	104.35	412.22	61.3	113.16	210.28	37	44.65	53.77	128.97	99.73	83.56	344.32	182.04	164.57	276.43	101.67	141.76	85.18	104.65	136.2	101.67	551.21	447.92	346.16	240.33
ENSG00000074800	ENO1	-	-	-	-	-	0.444615	-	-		60419.1	58966	42196.3	41887.9	28176.5	69597.3	68993.3	24965.4	25481.8	46718.9	47102.2	76831.4	33384.1	37414.4	26457.5	76997.9	39134.3	24360.2	36090.1	22340.9	55181.5	36246.4	30742.6	27854.1	27081.9	55181.5	49163.4	39807.2	34567.5	12478.6
ENSG00000074803	SLC12A1	-	-	-	-	0.185808	0.11432	-	-		49.62	44.5	7.68	16.3	10.57	49.37	10.55	7.07	1.38	4.98	62.44	15.22	47.05	42.99	36.57	61.41	24.76	5.16	3.68	17.01	99.44	23.75	5.22	12.74	27.37	99.44	3.91	11.08	9.15	30.29
ENSG00000075035	WSCD2	-	-	-	-	-	0.066543	-	-		39.17	118.99	28.52	42.39	49.97	37.03	212.82	2.36	0	0	116.79	260.8	237.18	417.87	585.11	124.83	30.66	5.16	0	100.65	128.38	127.2	98.22	91	322.67	128.38	54.73	11.08	48.8	17.59
ENSG00000075043	KCNQ2	-	-	-	-	-	0.0480938	-	-		1301.88	1144.45	270.94	329.34	122.03	791.01	1217.49	3.54	4.14	4.98	2160.09	2201.07	1079.32	859.82	890.97	2503.64	899.71	59.39	122.81	351.56	1187.37	248.27	205.13	293.92	248.21	1187.37	767.01	150.92	92.26	89.88
ENSG00000075131	TIPIN	-	-	-	-	0.446653	0.412783	-	-		754.75	475	295.07	248.91	169.11	706.86	227.2	188.61	133.86	230.19	736.6	578.43	380.26	319.85	296.99	726.83	358.47	364.09	259.13	226.81	780.7	370.88	458.07	435.87	331.58	780.7	395.62	353.76	317.18	221.77
ENSG00000075218	GTSE1	-	-	-	-	-	0.455836	-	-		2114.08	2428.22	1743.01	1579.3	815.78	2027.44	1526.17	542.26	207	897.12	2793.77	2034.64	2203.78	2034.34	1556.97	2026.47	1760.5	1324.66	918.62	622.31	2136.52	1682.74	1704.5	1462.32	1270.95	2136.52	2029.71	932.53	731.96	314.58
ENSG00000075223	SEMA3C	-	-	-	-	8.21123	11.15	-	-		1620.49	273.78	1566.4	2487.97	3453.36	603.63	1927.85	6368.07	4850.73	7164.55	161.89	350.1	1779.34	2508.11	3702.38	51.34	4381.8	2113.51	937.04	3631.81	314.65	2319.52	4024.38	5176.8	8000.53	314.65	1600.47	2230.59	3485.19	6973.48
ENSG00000075239	ACAT1	-	-	-	-	-	-	-	0.494575		860.52	674.29	1087.05	1093.45	862.86	1016.53	496.58	849.94	888.73	530.06	807.14	553.06	571.35	739.45	659.36	1225.14	594.3	923.13	1117.57	490.48	1243.77	560.91	1116.05	1038.27	1003.01	1243.77	859.26	1368.68	1113.95	514.85
ENSG00000075290	WNT8B	-	-	-	-	-	0.107827	-	-		37.87	14.51	24.13	33.69	513.1	14.59	21.09	4.72	67.62	2.49	9.25	278.05	788.37	1021.47	651.6	82.55	21.23	5.16	3.68	9.92	25.97	23.75	8.69	12.74	26.73	25.97	17.2	3.46	7.62	9.77
ENSG00000075340	ADD2	-	-	-	-	0.118556	0.0209112	-	-		7859.57	6632.61	1074.98	1236.92	367.05	9263.19	1875.12	244.02	1225.45	169.22	8403.29	6099.87	2033.81	1767.8	2080.03	13992	1097.81	225.94	418.78	457.87	10032.5	1398.45	429.38	506.85	479.23	10032.5	951.52	221.54	207.39	158.27
ENSG00000075388	FGF4	-	-	-	-	0.115283	0.00673406	-	-		474	1040.94	125.05	114.13	4.8	214.3	38.35	2.36	0	1.24	801.36	489.13	74.9	55.89	27.7	117.78	7.08	0	0	1.42	936.54	194.63	6.08	1.82	3.82	936.54	98.51	5.54	5.34	11.72
ENSG00000075426	FOSL2	-	-	-	-	10.1853	25.5858	-	-		2110.16	2634.28	12265.8	9955.15	12225.1	826.91	7449.69	24126	24297.8	23762	183.86	1149.75	3157.31	4077.28	4052.57	260.73	4338.17	7697.47	7663.33	15392	423.74	5033.67	7104.82	8850.33	7705.23	423.74	3558.25	6513.84	7188.45	8293.34
ENSG00000075429	CACNG5	-	-	-	-	-	0.0269301	-	-		69.21	35.79	8.78	10.87	0.96	48.25	43.14	0	0	3.73	127.2	45.67	7.68	4.3	21.06	51.34	5.9	0	0	2.84	79.41	2.3	5.22	0	8.27	79.41	1.56	4.15	2.29	1.95
ENSG00000075643	MOCOS	-	-	-	-	0.11201	0.322003	-	-		457.03	251.53	136.02	313.03	270	376.99	98.74	193.33	313.26	579.83	655.66	298.35	193.01	197.76	249.34	933.2	40.09	241.43	299.66	232.48	615.21	70.5	398.09	408.57	435.32	615.21	75.06	181.38	225.69	202.23
ENSG00000075651	PLD1	-	-	-	-	4.79626	8.55234	-	-		216.76	266.04	853.4	827.15	1171.3	195.23	831.15	1027.94	1294.45	1275.38	122.57	86.26	453.24	541.69	606.17	93.62	706.32	1016.09	1456.52	2949.96	261.22	999.99	1237.74	1263.03	1708.17	261.22	1081.31	2625.2	3158.86	4215.54
ENSG00000075673	ATP12A	-	-	-	-	-	0.084127	-	-		1056.39	366.65	210.61	125	18.26	301.82	559.85	23.58	12.42	4.98	84.41	193.82	223.74	114.36	265.96	59.39	47.17	5.16	18.42	18.43	564	352.49	44.33	45.5	33.09	564	212.67	47.77	35.84	40.05
ENSG00000075702	WDR62	-	-	-	-	0.272763	0.13235	-	-		2054.01	1687.17	1077.18	1021.71	504.46	2691.67	790.89	187.43	93.84	292.41	2361.29	1479.56	1668.92	1108.31	826.69	2459.35	690.99	431.22	423.69	222.56	2002.94	583.9	479.8	356.71	364.04	2002.94	459.73	321.23	269.91	93.79
ENSG00000075790	BCAP29	-	-	-	-	-	2.31801	-	-		827.87	871.64	1270.23	995.62	1024.29	748.37	556.98	1431.11	901.15	1189.53	1148.27	873.73	1021.71	1191.72	1076.03	558.71	1294.73	1804.94	1170.38	1363.7	1185.14	2526.41	3555.02	2698.96	2470.61	1185.14	2153.24	2492.97	2802.03	2211.82
ENSG00000075826	SEC31B	-	-	-	-	3.15614	-	-	-		346.04	220.57	358.69	527.16	998.34	310.79	960.57	521.04	1782.97	569.88	205.83	429.25	842.14	733.43	873.24	197.31	801.84	520.31	588.26	561.36	193.69	478.16	206.87	387.65	264.75	193.69	440.97	298.38	347.68	388.83
ENSG00000075856	SART3	-	-	-	-	-	0.473202	-	-		3067.31	3608.46	2534.98	2462.97	1989	3646.48	2870.21	1938	1980.31	1793	3257.48	3220.93	2496.65	2243.28	2180.87	4521.06	2445.6	1782.99	1691.09	1963.33	2552.1	1652.09	1508.06	1572.42	1440.24	2552.1	1156.37	1316.75	1431.9	1130.33
ENSG00000075884	ARHGAP15	-	-	-	-	-	22.4379	-	-		20.89	14.51	37.3	34.78	71.1	5.61	8.63	20.04	5.52	17.42	5.78	109.6	111.39	102.32	75.36	10.07	24.76	187.21	673	344.47	20.04	39.08	38.24	69.16	169.93	20.04	58.64	593.3	1314.48	340.96
ENSG00000075891	PAX2	28.386	-	-	-	13.4584	-	-	-		1.31	29.02	64.72	104.34	28.83	8.98	115.04	1.18	2.76	2.49	5.78	303.42	128.67	79.96	63.17	6.04	48.35	6.46	44.21	24.1	8.16	104.21	64.32	29.12	158.47	8.16	146.21	136.38	143.34	10.75
ENSG00000075945	KIFAP3	-	-	-	-	18.9311	9.30315	-	-		382.6	694.61	1354.7	1096.71	1024.29	221.03	2723.53	2120.72	1444.87	1413.5	293.72	441.43	938.17	1177.1	1066.06	125.84	7399.3	2076.07	1678.81	1451.59	299.07	2286.57	1995.68	2098.38	1934.1	299.07	1967.16	1766.05	1613.36	1388.25
ENSG00000075975	MKRN2	-	-	-	-	-	2.35272	-	-		759.97	812.63	1347.02	1365.18	1610.42	824.67	1140.8	1992.23	2169.37	2000.8	898.49	1046.24	1213.76	1339.61	1670.01	828.51	1892.57	2224.54	2006.71	2140.53	849.71	1546.34	1933.09	2075.63	1935.38	849.71	1270.52	1627.59	1935.88	2476.57
ENSG00000076003	MCM6	-	-	-	-	0.347547	0.321465	-	-		9171.9	7584.55	3341.22	3304.25	2034.16	8605.7	3407.05	2539.21	1188.19	3068.39	10381.8	7096.39	4289.44	3497.76	3018.65	9717.6	3515.11	3074.08	2528.65	1652.88	9621.4	3521.04	4591.1	3543.41	3585	9621.4	2720.09	3300.88	3171.06	1154.76
ENSG00000076248	UNG	-	-	-	-	0.314689	0.264047	-	-		6790.13	6578.43	1927.29	2081.46	1115.57	7106.72	2657.38	1718.74	1357.93	1832.82	6207.36	6511.87	2630.13	2008.55	1774.17	6686.45	1840.69	1806.23	1700.92	1185.09	5942.04	2191.55	1767.08	1375.87	1536.34	5942.04	1680.22	1647.67	1509.67	798.17
ENSG00000076344	RGS11	-	-	-	-	-	293.476	-	-		0	0	5.48	44.56	0	0	0	64.84	157.32	52.26	0	0	0	0	0	0	12.97	86.5	31.93	0	0	0	0	0	0	0	0	0	0	0
ENSG00000076356	PLXNA2	-	-	-	-	11.1451	9.63745	-	-		1414.17	2474.65	6125.2	5149.85	3607.1	685.54	5300.39	4801.39	3506.6	1627.51	766.67	1086.83	2766.48	3421.24	2240.71	126.84	12567.6	9790.32	6015.22	3433.35	1188.11	4113.37	6174.78	5684.56	3384.52	1188.11	4125.88	4475.71	2721.21	2212.79
ENSG00000076604	TRAF4	-	-	-	-	-	0.451704	-	-		8739.68	5059.59	4245.08	4077.06	4045.26	8254.52	5566.9	3359.68	2323.93	3546.19	3459.84	5563.05	3626.87	3103.96	2808.09	6161.96	3767.45	3323.26	2970.77	2428.29	5115.34	2934.84	2315.54	1955.52	1804.91	5115.34	3006.25	2072.05	1778.05	1858.16
ENSG00000076641	PAG1	-	-	-	-	5.34301	14.6964	-	-		214.15	594.96	3128.42	2672.75	3112.25	163.81	489.87	1887.31	2257.69	1162.15	121.42	134.97	918	1429.03	920.89	11.07	391.48	1914.68	950.55	871.8	208.53	1469.72	3068.27	2104.75	2014.93	208.53	1150.9	1778.52	2209.6	3984.01
ENSG00000076716	GPC4	-	-	-	-	0.104442	0.247444	-	-		38399.5	25723.6	3899.55	5043.33	4392.13	53948.9	8268.38	16508.4	27626.4	10517.9	18730.8	5914.16	3225.48	3128.9	3896.31	15200	761.74	6407.67	4760.11	2310.64	33112	1186.96	2647.57	2055.61	3096.22	33112	1644.25	2154.43	3313.64	4223.36
ENSG00000076770	MBNL3	-	-	-	-	-	11.2251	-	-		1858.14	1589.47	2633.71	3015.13	3215.07	687.78	1563.56	11447.7	9607.62	6955.51	718.1	1195.42	1469.18	1894.19	1348.64	199.33	636.75	2824.9	1122.48	830.69	874.2	2015.31	4211.26	3528.85	3241.96	874.2	1462.08	5316.86	6209.46	5992.62
ENSG00000076826	CAMSAP3	-	-	-	-	-	0.322818	-	-		1162.16	2170.88	1288.88	1347.79	1182.83	1349.76	1912.51	750.92	1081.93	1292.8	1377.23	1949.4	1162.86	1082.52	876.56	1657.02	275.93	232.4	336.5	284.93	1185.14	434.48	256.41	518.68	355.76	1185.14	478.5	360.69	343.87	354.63
ENSG00000077009	NMRK2	-	-	-	-	-	0.00932179	-	-		2150.64	1903.88	261.07	193.47	30.75	1850.17	804.31	14.15	5.52	11.2	827.96	592.63	221.82	100.6	70.92	1101.32	28.3	11.62	13.51	15.59	1090.15	45.98	6.95	5.46	8.91	1090.15	65.68	11.77	10.67	25.4
ENSG00000077092	RARB	-	-	-	-	5.88806	-	-	-		327.75	149.95	155.76	118.47	163.35	154.84	353.74	137.92	66.24	192.86	124.89	147.14	427.31	375.74	549.65	26.17	521.19	60.68	325.45	1204.93	97.96	854.4	724.04	972.75	1871.1	97.96	757.62	735.91	996.53	2043.78
ENSG00000077152	UBE2T	-	-	-	-	-	0.339835	-	-		1189.58	873.58	485.94	421.73	256.55	934.62	561.77	207.47	95.22	368.31	963.25	745.87	739.39	667.22	586.22	1100.31	597.84	475.12	363.52	246.66	1052.31	632.18	558.02	535.97	437.86	1052.31	588.74	358.61	285.92	164.13
ENSG00000077238	IL4R	-	-	-	-	0.44464	0.431228	-	-		1533	1032.23	756.88	621.72	2427.15	1800.8	1286.51	708.48	477.48	1011.6	1010.66	760.07	806.61	770.4	816.72	2148.28	550.67	419.6	1317.75	1855.6	1614.08	619.92	399.83	415.85	1230.21	1614.08	625.49	1254.45	2647.25	1738
ENSG00000077264	PAK3	-	-	-	-	0.417758	0.466186	-	-		561.49	1012.89	462.9	1610.82	4675.59	583.44	273.22	225.16	133.86	360.84	944.75	1005.65	953.53	1334.45	2483.4	722.81	363.18	426.06	370.89	698.86	845.26	445.97	817.91	1484.15	1144.3	845.26	255.67	344.07	383.52	419.11
ENSG00000077274	CAPN6	-	-	-	-	0.290091	-	-	-		949.31	473.07	1048.66	2523.84	5538.44	553.14	227.2	1956.87	2517.13	17683.7	137.61	385.62	505.09	656.91	673.77	272.81	62.5	597.77	1973.55	3743.8	532.83	115.71	1373.33	2457.82	2510.07	532.83	102.42	352.38	972.13	2680.75
ENSG00000077279	DCX	-	-	-	-	0.272496	0.218901	-	-		300.33	340.53	57.04	79.35	543.85	116.69	74.77	9.43	2.76	1.24	265.96	244.56	1074.52	2027.46	2488.94	212.41	23.58	49.06	50.35	432.36	299.81	144.83	952.64	600.58	814.63	299.81	71.15	77.54	123.52	7.82
ENSG00000077312	SNRPA	-	-	-	-	-	0.376975	-	-		5050.81	3737.13	2416.52	2457.54	1735.33	4713.5	4760.67	1151.72	1109.53	1668.58	4198.76	4998.83	3190.91	2626.76	2330.47	5181.45	3868.86	2265.86	2582.69	1681.24	3516.1	2445.95	1820.97	1691.63	1418.6	3516.1	2947.61	1601.29	1437.23	1069.76
ENSG00000077327	SPAG6	-	-	-	-	4.20587	11.0646	-	-		40.48	32.89	130.53	122.82	156.62	30.29	53.68	212.19	293.94	187.89	33.53	76.11	141.16	202.92	528.6	17.11	110.84	453.17	324.22	205.55	27.46	113.41	159.93	141.95	154.65	27.46	147.77	156.46	157.07	113.33
ENSG00000077420	APBB1IP	-	-	-	-	15.678	114.992	-	-		15.67	26.12	91.04	70.65	274.81	6.73	17.26	159.14	425.04	282.45	6.94	3.04	5.76	25.79	25.49	4.03	34.2	395.07	1083.18	963.95	5.19	100.38	246.85	113.75	527.6	5.19	196.25	1261.37	1571.43	721.97
ENSG00000077616	NAALAD2	-	-	-	-	12.7613	10.8958	-	-		706.43	742.98	2540.47	1766.25	1017.56	376.99	2632.46	4563.27	4286.31	1994.58	688.04	776.31	1704.45	1762.64	1483.84	234.56	4370.01	2535.7	1759.86	1227.61	418.55	4160.11	3253.41	3001.07	1987.56	418.55	6039.87	4037.49	2893.53	2881.03
ENSG00000077684	JADE1	-	-	-	-	-	0.305192	-	-		5746.8	5559.74	3561.7	3036.87	1806.43	7747.37	4914.05	3554.19	1995.49	2043.1	6324.15	5426.05	2864.43	2655.14	2549.89	10267.2	7082.1	1943.09	1225.64	1590.51	2486.06	1296.54	971.76	813.51	778.99	2486.06	1022.67	719.3	648.09	890.98
ENSG00000077782	FGFR1	-	-	-	-	-	0.336716	-	-		20104	22469.2	9447.78	8581.27	4968.65	17075.6	32102.4	6837.24	8698.19	5026.88	21407.8	31985	12553.4	8686.8	5744.74	18790.9	9217.58	5132.07	4261.5	4377.45	10734.6	8703.36	4602.4	4611.71	4833.03	10734.6	9328.38	3611.03	3042.21	2910.34
ENSG00000077942	FBLN1	-	-	-	-	2.93928	3.00821	-	-		8150.77	9407.16	33821.3	28674.2	15699.6	8190.56	25681.3	29143.2	21511.6	18105.5	6403.94	11478.2	11634.4	14374.5	9223.27	6681.42	19962.2	21816.8	17220.4	12853.1	6654.46	15928.6	21598.7	14422	10779.2	6654.46	17286.2	13268.6	14178.7	13525.9
ENSG00000077943	ITGA8	59.9218	-	-	-	212.17	241.265	-	-		19.59	315.38	1341.53	624.98	409.33	12.34	2062.06	2321.13	360.18	222.73	12.72	81.18	777.8	950.11	472.08	11.07	6539.68	8012.49	3419.03	3155.51	36.36	3629.85	5114.36	3132.1	2088.12	36.36	4075.84	4121.26	2287.37	1320.84
ENSG00000077984	CST7	-	-	-	-	-	40.0044	-	-		27.42	10.64	4.39	7.61	7.69	10.1	9.59	7.07	5.52	0	21.97	9.13	4.8	9.46	6.65	10.07	17.69	183.33	1607.58	172.94	8.16	6.13	20.86	15.47	26.09	8.16	1.56	935.3	4139.38	65.46
ENSG00000078018	MAP2	-	-	-	-	-	0.167585	-	-		284.66	193.48	152.47	151.08	683.18	205.33	195.57	23.58	28.98	377.02	681.1	2322.84	5024.03	4864.88	5960.83	961.39	115.56	86.5	152.28	921.42	289.42	763.21	775.32	586.02	1188.21	289.42	346.36	132.23	178.42	483.59
ENSG00000078053	AMPH	-	-	-	-	-	0.0716826	-	-		92.71	231.21	69.11	63.04	163.35	100.98	50.81	2.36	4.14	6.22	467.17	519.57	676.02	639.71	946.37	502.34	99.05	19.37	27.02	208.38	273.1	127.2	146.03	73.71	187.11	273.1	141.52	40.15	39.65	24.42
ENSG00000078081	LAMP3	-	9.04013	-	-	-	-	-	-		27.42	15.48	50.46	42.39	56.69	28.05	11.5	77.8	89.7	240.15	10.41	7.1	145	48.15	89.76	8.05	16.51	29.7	54.04	79.38	22.26	7.66	77.36	79.17	97.37	22.26	14.07	47.77	102.93	90.86
ENSG00000078098	FAP	-	-	-	-	-	126.354	-	-		2.61	1.93	5.48	8.7	35.55	2.24	0	121.42	340.86	294.89	3.47	2.03	24.01	49.01	157.36	0	1.18	49.06	33.16	473.47	1.48	260.53	210.35	285.73	938.09	1.48	32.84	294.23	653.43	1653.98
ENSG00000078114	NEBL	-	-	-	-	-	0.377295	-	-		1975.67	799.09	401.47	374.99	452.57	2122.81	2174.22	499.83	350.52	511.4	1346.01	2687.15	2964.29	2285.41	3110.62	839.58	1427.98	333.1	459.31	656.33	2044.5	2425.26	1249.04	886.31	1171.03	2044.5	1334.64	1040.53	1218.41	820.64
ENSG00000078140	UBE2K	-	-	-	-	0.494138	0.482182	-	-		6357.91	6594.88	3772.31	2993.39	3006.56	6776.85	3003.46	3726.3	2412.25	3663.15	7789.26	5446.35	4823.34	4971.5	4710.82	8096.83	4899.45	3831.95	2593.74	3312.86	12977.2	6688.82	7482.92	6632.74	5984.97	12977.2	5715.4	5761.31	5505.71	5067.44
ENSG00000078237	C12orf5	-	-	-	-	0.355092	0.300111	-	-		1431.15	844.55	609.89	470.64	685.1	1565.18	210.9	305.32	84.18	431.76	899.65	883.88	820.05	702.48	697.04	923.14	452.8	364.09	372.11	480.56	1251.93	518.77	1234.26	842.63	1046.92	1251.93	655.2	443.07	401.82	604.73
ENSG00000078295	ADCY2	0.195237	-	-	-	0.113684	0.013027	-	-		2971.99	1320.52	211.71	176.08	132.6	5464.11	1026.72	42.44	115.92	37.33	2371.7	333.86	273.67	371.44	822.26	3146.92	166.26	18.08	9.82	94.98	4379.17	239.84	129.51	125.58	268.57	4379.17	279.91	105.92	108.27	181.71
ENSG00000078328	RBFOX1	-	-	-	-	-	0.320937	-	-		257.24	126.73	83.37	76.08	100.89	274.89	74.77	71.91	45.54	103.27	117.95	58.86	57.62	54.17	55.41	68.46	89.62	56.81	76.14	36.86	307.97	75.86	121.69	107.38	85.28	307.97	190.77	78.23	79.3	89.88
ENSG00000078549	ADCYAP1R1	-	-	-	-	0.182826	0.0475648	-	-		283.36	627.85	177.7	209.78	143.17	660.85	333.61	17.68	13.8	4.98	726.2	1278.63	572.31	577.8	1172.44	1118.44	55.42	25.82	9.82	82.22	1004.81	132.57	55.63	131.95	176.29	1004.81	117.28	86.54	60.23	44.94
ENSG00000078687	TNRC6C	-	-	-	-	-	0.38095	-	-		1190.88	1450.16	855.6	826.06	703.36	1382.3	939.48	699.05	578.22	635.83	1532.18	1623.66	1526.8	1543.38	1579.14	2292.24	812.45	582.28	661.94	863.3	1628.18	1017.61	1096.93	1248.47	819.08	1628.18	1228.3	724.14	651.9	707.31
ENSG00000078699	CBFA2T2	-	-	-	-	2.61806	-	-	-		1122.98	1191.86	1449.03	1432.57	1636.36	1277.95	2181.89	1491.23	1546.99	1107.41	1192.21	1026.96	2607.08	2242.42	2552.11	749.99	3505.67	1510.57	1248.98	1667.06	1200.73	2580.05	1761.86	2100.2	1531.88	1200.73	2699.76	1522.37	1622.51	1999.82
ENSG00000078725	BRINP1	-	-	-	-	0.128409	0.117781	-	-		2213.32	1211.21	333.46	620.63	335.34	2073.45	296.22	238.12	131.1	355.86	1270.84	425.19	111.39	170.25	218.31	1573.46	132.07	176.88	122.81	316.12	1216.31	193.1	265.97	355.8	418.13	1216.31	193.9	154.38	166.98	99.65
ENSG00000078900	TP73	-	-	-	-	-	0.26023	-	-		118.83	107.38	44.97	76.08	54.77	105.47	257.88	23.58	34.5	51.02	92.51	181.65	123.87	125.53	113.03	162.08	51.88	67.14	39.3	66.63	174.39	75.1	22.6	26.39	64.28	174.39	80.53	24.23	50.32	59.59
ENSG00000078902	TOLLIP	-	-	-	-	-	2.28149	-	-		1019.83	1764.57	2824.57	2818.4	3835.79	1126.48	2304.6	3085.01	4656.15	2545.79	868.43	1420.7	1561.37	1537.37	1545.89	894.95	1725.13	2179.36	2387.42	1832.92	975.13	1139.45	1307.27	1222.99	1400.78	975.13	1235.34	1517.52	1909.19	2027.17
ENSG00000079101	CLUL1	-	-	-	-	-	2.7828	-	-		35.26	28.06	54.85	105.43	95.13	68.44	53.68	201.58	302.22	120.69	77.48	95.39	218.94	210.66	257.09	69.46	62.5	162.68	175.62	124.75	34.88	91.19	70.4	73.71	95.46	34.88	138.39	112.15	92.26	122.12
ENSG00000079102	RUNX1T1	-	-	-	-	-	2.63434	-	-		596.75	693.64	1378.83	1669.52	1462.44	1146.68	1069.86	3004.85	3321.68	4683.46	668.38	410.99	926.64	1147.86	1009.54	1153.67	2278.16	3470.44	2488.13	2526.11	1103.51	2027.57	3358.58	4760.94	3413.8	1103.51	1899.14	2422.35	1927.49	3108.66
ENSG00000079112	CDH17	-	-	-	-	-	8.27865	-	-		3.92	9.67	244.61	183.69	370.9	7.85	36.43	27.11	16.56	22.4	10.41	15.22	263.11	1068.76	2095.54	9.06	24.76	14.2	18.42	12.76	27.46	215.32	267.71	313.03	227.2	27.46	115.72	324.69	312.61	1092.23
ENSG00000079150	FKBP7	-	-	-	-	6.57546	8.45598	-	-		105.77	162.53	557.24	490.2	660.12	117.81	400.72	793.36	790.74	1399.81	232.43	212.09	489.73	772.98	879.88	175.16	1413.83	2202.6	1902.32	2031.37	201.85	1717.99	2107.8	2224.87	1861.55	201.85	1407.35	1156.83	1380.81	2577.2
ENSG00000079156	OSBPL6	-	-	-	-	-	0.415553	-	-		399.57	342.47	174.41	157.6	113.38	298.45	142.84	77.8	70.38	77.15	762.04	474.92	627.04	475.48	643.84	334.22	300.69	121.36	81.05	165.86	368.83	359.38	408.52	313.94	374.22	368.83	487.88	212.54	171.55	201.25
ENSG00000079246	XRCC5	-	-	-	-	0.458377	0.440656	-	-		21108.2	21998.1	11574.7	10251.9	7707.12	22538.6	10232.7	10220.5	7685.27	9772.55	24517.2	21397.8	13663.4	11911.1	10421.2	28944.4	13960.2	12927.7	10781.5	9750.03	29335.5	15787.6	16336.6	14685	13737.9	29335.5	12544.2	12189.3	12280.1	9237.07
ENSG00000079257	LXN	-	-	-	-	-	297.768	-	-		0	0	0	0	59.57	0	88.2	55.41	263.58	231.44	0	0	0	0	0	0	0	98.12	0	150.26	0	0	0	0	0	0	0	0	0	0
ENSG00000079308	TNS1	-	-	-	-	4.81447	9.69247	-	-		507.95	1082.54	3255.66	3873.8	4760.14	426.36	1442.77	2886.97	4236.62	5388.96	299.5	327.78	1274.25	1953.52	1737.61	427.84	1255.82	4420.68	5891.19	7489.01	417.81	4604.55	6312.98	6134.08	6123.71	417.81	3389.36	4927.78	4062.37	8213.23
ENSG00000079616	KIF22	-	-	-	-	-	0.390868	-	-		4451.45	4427.87	2481.23	2234.72	1263.54	4021.23	2918.14	1017.33	558.9	1318.93	4396.49	4199.18	3351.28	3090.21	2391.42	4745.55	2139.02	2059.29	1882.67	1064.59	3702.37	2419.9	2020.88	1634.3	1512.79	3702.37	2727.13	1761.21	1421.22	743.46
ENSG00000079689	SCGN	-	-	-	-	20.8621	-	-	-		0	0.97	24.13	40.22	30.75	0	24.92	5.89	5.52	0	1.16	9.13	9.6	34.39	27.7	1.01	45.99	0	11.05	2.84	4.45	21.46	13.91	1.82	0.64	4.45	49.26	70.61	86.92	2.93
ENSG00000079691	LRRC16A	-	-	-	-	0.456587	0.475491	-	-		1731.48	1729.74	1407.35	1295.61	1075.21	1610.06	916.47	1075.1	1196.47	558.68	2079.14	1628.73	1557.53	1519.31	1095.98	2582.17	607.27	747.54	681.59	643.58	2087.54	1513.39	1223.83	941.81	1076.84	2087.54	1324.47	1141.6	1037.7	866.56
ENSG00000079931	MOXD1	-	-	-	-	4.08393	4.67618	-	-		107.08	138.34	224.87	170.65	371.86	69.56	172.56	269.95	107.64	201.57	128.36	176.57	313.04	784.16	909.8	134.9	429.22	334.39	513.35	528.75	131.35	1199.22	1159.51	1042.82	1485.42	131.35	757.62	956.06	795.24	1278.83
ENSG00000080031	PTPRH	-	-	-	-	4.52853	42.5442	-	-		20.89	36.76	504.58	664.11	815.78	21.32	46.02	401.98	770.04	785.14	30.07	70.02	191.09	285.46	237.15	36.24	47.17	1914.68	2575.32	1594.76	12.62	321.07	740.56	838.99	630.7	12.62	222.05	635.53	601.58	685.82
ENSG00000080224	EPHA6	-	-	-	-	3.25631	5.85846	-	-		246.8	152.85	569.3	514.12	528.48	180.64	458.24	614.17	332.58	273.74	256.71	329.8	692.34	876.16	431.08	160.06	1174.45	1966.33	1352.14	1525.3	435.62	1247.5	1535.87	1390.43	833.72	435.62	864.74	1928.75	1106.33	1986.14
ENSG00000080293	SCTR	-	-	-	-	7.07668	9.45277	-	-		20.89	71.59	146.99	241.3	461.22	14.59	404.55	267.6	561.66	396.92	139.92	199.91	322.64	344.79	345.75	102.68	332.53	606.81	706.16	1010.73	58.63	429.11	273.8	651.54	351.94	58.63	498.83	779.53	719.76	1283.71
ENSG00000080345	RIF1	-	-	-	-	0.38937	0.429599	-	-		7631.06	7450.08	3025.31	2454.28	2067.79	8128.85	2295.01	2985.99	2268.73	2751.1	8618.38	5066.82	4037.86	3749.69	3195.95	6188.14	3655.43	2453.07	1463.89	2762.84	10158.7	4506.47	5834.05	5338.77	5316.72	10158.7	3494.92	4993.55	3913.7	4478.34
ENSG00000080493	SLC4A4	-	-	-	-	3.79654	3.80355	-	-		105.77	144.15	188.67	190.21	185.45	88.64	231.04	354.83	207	311.07	132.98	40.59	160.36	257.95	333.56	96.64	554.21	550	322.99	873.22	187.01	586.97	430.25	315.76	450.59	187.01	614.54	502.61	730.43	565.65
ENSG00000080503	SMARCA2	-	-	-	-	-	2.4447	-	-		2031.82	2122.51	2777.4	2686.88	2730.79	1509.08	1911.55	3424.52	3659.78	4458.24	1199.15	512.47	942.97	1171.94	1432.86	493.28	1523.49	1767.5	2560.58	4429.9	1218.54	1706.5	2632.8	3446.95	3364.16	1218.54	1437.84	2615.51	3524.08	3475.01
ENSG00000080608	KIAA0020	-	-	-	-	0.429655	0.413084	-	-		3316.72	2311.16	1355.79	1341.27	1239.52	3999.91	1148.47	1246.03	1003.27	2090.39	2983.42	1872.28	1674.68	1559.72	1297.66	3028.13	1720.41	1652.59	1407.4	1545.15	3772.87	1386.19	2089.55	2405.04	1939.83	3772.87	1738.08	1527.21	1561.51	1830.81
ENSG00000080644	CHRNA3	-	-	-	-	-	3.72486	-	-		116.22	184.78	439.87	701.07	1039.66	218.79	295.26	1075.1	999.13	770.21	277.53	355.17	458.04	521.91	426.64	283.89	380.87	846.95	918.62	520.25	293.13	432.95	592.79	601.49	363.4	293.13	173.57	1022.53	783.81	324.35
ENSG00000080709	KCNN2	-	-	-	-	-	3.84299	-	-		463.56	896.8	2388	2377.11	1376.92	604.76	599.16	4182.51	4991.49	2291.96	908.9	703.25	362.01	414.44	255.99	754.01	550.67	2041.21	858.44	232.48	586.26	1272.78	1414.18	1150.2	399.04	586.26	1402.66	1193.52	879.11	748.34
ENSG00000080822	CLDND1	-	-	-	-	-	2.29322	-	-		2215.93	2272.46	3715.27	2649.92	2649.11	2181.16	1944.15	5901.25	4878.33	2943.96	2287.29	1931.13	2418.87	2538.2	2221.87	1823.12	3457.33	5166.93	3159.9	2713.22	2709.43	3511.08	5187.37	3894.65	3228.6	2709.43	4107.11	4199.49	4095.16	4454.9
ENSG00000080824	HSP90AA1	-	-	-	-	0.372649	0.401753	-	-		47461.7	44672.4	24030.2	20360.3	16509.6	55745.2	18285.3	18952.1	17618.6	25472.8	45093.6	40491.9	26146.7	27106	28836.7	59854.9	21247.5	28322.6	22905.3	17515.5	97749.5	43165.8	42382.9	39192.2	36923.6	97749.5	39236.1	37738.6	32976.3	26961.9
ENSG00000080854	IGSF9B	-	-	-	-	0.167133	0.0257255	-	-		635.92	690.74	95.43	144.56	67.26	1062.53	342.24	9.43	46.92	136.87	618.65	458.68	443.64	314.7	187.28	903	94.33	33.57	51.58	123.33	841.55	100.38	50.41	70.98	70.01	841.55	31.27	28.38	35.84	88.9
ENSG00000081051	AFP	36.2057	8.32508	-	-	23.6828	950.567	-	-		250.71	2439.82	73312.7	72577.3	75385.9	140.25	443.86	87893.9	16379.3	798.83	249.77	3079.87	35915.3	107223	43809.2	97.65	38.91	7066.12	9070.73	191.37	61.59	14574.6	58555.2	9141.52	1869.19	61.59	6600.47	188168	217418	49122.1
ENSG00000081138	CDH7	-	-	-	-	-	7.10574	-	-		40.48	99.64	154.67	109.78	187.37	41.51	10.55	29.47	55.2	99.54	123.73	130.91	161.32	402.4	589.54	96.64	27.12	995.43	801.95	3511.32	73.47	415.32	961.33	1229.36	1343.5	73.47	153.24	467.3	547.44	770.81
ENSG00000081148	IMPG2	-	-	-	-	-	9.0664	-	-		11.75	23.22	25.23	29.35	19.22	7.85	8.63	42.44	45.54	26.13	25.44	10.15	21.13	36.97	22.16	2.01	17.69	50.35	24.56	28.35	10.39	26.05	56.5	34.58	38.82	10.39	52.38	90.69	33.55	29.31
ENSG00000081189	MEF2C	-	-	-	-	8.8446	19.9859	-	-		39.17	56.11	110.79	119.56	1925.58	25.81	198.44	134.39	62.1	110.74	83.26	88.29	499.33	570.92	541.89	76.51	295.97	645.54	799.49	1044.75	85.34	594.63	817.91	545.98	2016.2	85.34	1151.68	2952.66	2509.25	1648.12
ENSG00000081237	PTPRC	-	-	-	43.9073	-	215.747	-	-		1.31	1.93	3.29	2.17	1181.87	1.12	0.96	16.5	24.84	161.76	4.63	4.06	8.64	4.3	41	3.02	1.18	307.28	1061.08	2191.56	5.19	13.03	61.71	68.25	2104.67	5.19	17.98	1714.13	4408.53	1745.81
ENSG00000081377	CDC14B	-	-	-	-	-	0.398914	-	-		2996.8	2580.1	2018.33	1854.29	1508.56	3574.68	2480.99	1956.87	1573.21	1683.51	2704.73	2268.04	2230.66	2165.04	1545.89	4248.24	2832.37	1220.08	1054.94	1277.23	4769.52	2913.38	1935.7	2051.97	1867.92	4769.52	2832.68	1807.59	1830.66	2009.59
ENSG00000081479	LRP2	-	-	-	-	4.87528	19.1062	-	-		1205.25	1776.18	7739.87	12271.4	6964.37	867.3	4755.88	25959.1	19295.3	20022.9	484.52	2636.41	4750.36	5571.66	4120.16	293.95	4612.92	10574	10788.8	12328.6	991.45	1700.37	4179.97	8585.53	6110.34	991.45	1034.4	4187.72	5410.4	6669.64
ENSG00000081803	CADPS2	-	-	-	-	0.104237	0.0584959	-	-		907.53	1153.16	218.29	214.12	218.12	952.57	242.54	76.62	55.2	150.56	758.57	597.71	271.75	400.68	616.14	1017.77	148.58	55.52	65.09	215.47	3323.89	247.51	179.05	172.89	159.74	3323.89	154.03	173.77	97.59	449.4
ENSG00000081870	HSPB11	-	-	-	-	-	2.00584	-	-		400.88	423.73	542.98	548.9	618.8	383.72	452.48	854.66	1075.03	1133.54	578.18	418.09	571.35	515.89	643.84	509.39	650.9	1054.82	871.95	599.63	473.46	718.77	785.75	750.72	638.34	473.46	759.19	812.76	780.76	812.82
ENSG00000081985	IL12RB2	-	-	-	-	0.333927	0.291681	-	-		184.12	101.58	44.97	52.17	31.71	230.01	48.89	47.15	40.02	49.77	227.8	162.37	71.06	50.73	67.6	114.76	37.73	21.95	42.98	19.85	126.9	52.11	26.08	37.31	44.55	126.9	69.59	66.46	51.08	75.23
ENSG00000082014	SMARCD3	-	-	-	-	5.63469	8.81213	-	-		159.31	308.61	1088.15	1604.3	2100.46	182.89	1114.91	1374.52	2949.08	2171.26	335.35	384.6	653.93	748.05	1122.57	182.21	1417.36	2890.75	4103.08	2412.7	240.44	744.82	1331.61	1529.65	1502.61	240.44	854.57	1025.99	1260.34	1357.96
ENSG00000082074	FYB	-	-	-	16.6999	-	121.373	-	-		10.45	13.54	61.43	35.87	311.32	5.61	8.63	129.67	67.62	37.33	10.41	5.07	13.44	9.46	31.03	8.05	16.51	433.81	938.27	1596.18	8.91	107.28	107.78	20.93	763.08	8.91	91.48	2171.74	3493.58	1726.27
ENSG00000082153	BZW1	-	-	-	-	0.436674	-	-	-		2744.78	2767.78	2277.21	1886.9	1453.79	2579.47	1069.86	1571.39	1077.79	1745.72	2917.51	2221.36	1642.03	1684.4	1448.37	2829.81	1442.13	2021.84	1290.73	1356.61	3831.49	2173.92	3495.04	2348.62	2594.08	3831.49	1487.1	2123.97	2407.84	1681.33
ENSG00000082269	FAM135A	-	-	-	-	0.470614	0.493648	-	-		1098.17	1278.92	948.84	1085.84	957.99	1616.79	669.14	884.13	757.62	931.96	1691.76	1233.98	1129.26	1110.89	1294.34	1752.65	1165.02	591.32	386.85	722.96	2343.57	1414.55	1282.07	1477.78	1672.53	2343.57	829.55	1322.29	1360.22	1552.38
ENSG00000082293	COL19A1	-	-	-	-	7.42212	-	-	-		36.56	99.64	75.69	43.48	17.3	8.98	206.11	8.25	4.14	6.22	18.5	47.69	121.95	116.08	166.22	6.04	60.14	1.29	0	5.67	36.36	109.58	27.81	19.11	50.28	36.36	114.93	48.46	10.67	46.89
ENSG00000082397	EPB41L3	-	-	-	-	2.2913	2.61574	-	-		1116.45	1094.15	1494.01	1524.96	2419.47	805.59	1598.07	3747.52	1992.73	2173.75	1569.19	1066.54	1466.3	1987.91	1994.7	918.1	3719.1	2050.25	1338.63	2976.89	1270.49	1970.86	2166.04	2280.38	3663.91	1270.49	1468.33	1970.98	2375.06	1720.41
ENSG00000082438	COBLL1	-	-	-	-	12.3874	42.0632	-	-		579.77	784.57	9603.54	11774.7	12825.7	329.87	3721.49	20761.6	18236.8	11352.8	404.73	282.11	2821.22	4267.31	2928.88	197.31	5018.55	7443.12	4266.41	3671.5	416.32	3921.8	14053.2	16642.4	8127.82	416.32	2845.97	11156.4	12579.8	16158.8
ENSG00000082458	DLG3	-	-	-	-	-	0.433467	-	-		2992.88	2460.14	1090.34	1006.49	747.56	2109.35	1795.56	1086.89	1334.47	1229.35	3103.68	2407.07	1921.46	1670.64	1672.22	2485.52	1604.85	1071.6	1252.66	1253.13	2251.55	1350.18	1030	1367.68	1100.38	2251.55	1297.11	788.53	654.19	1073.67
ENSG00000082516	GEMIN5	-	-	-	-	0.408899	0.397348	-	-		2128.44	2566.56	1288.88	1249.96	847.49	3140.46	1136	1123.43	1044.67	1020.31	2608.76	1985.93	1315.54	1238.15	1028.38	3066.38	1633.15	1124.54	924.76	1053.25	2784.38	1250.56	1419.4	1435.93	1237.22	2784.38	881.94	1295.98	1133.77	807.94
ENSG00000082684	SEMA5B	-	-	-	-	-	0.167814	-	-		364.32	1032.23	183.19	407.6	561.15	403.92	440.98	41.26	26.22	195.35	1468.58	2549.14	1245.45	1089.4	1653.38	1155.68	89.62	102	72.46	292.02	565.48	370.11	124.3	130.13	106.28	565.48	347.93	210.46	179.94	142.63
ENSG00000082781	ITGB5	-	-	-	-	0.467643	0.268428	-	-		14281.5	10184	8639.35	5891.13	4008.74	18047.3	8655.67	4742.45	3687.38	5824.46	8804.55	5035.36	4198.22	4476.24	3211.47	11054.5	4568.11	3225.14	4209.92	5454.8	13814.3	5009.15	3880.1	3202.17	3803.29	13814.3	6759.18	3461.5	3479.86	3983.03
ENSG00000082898	XPO1	-	-	-	-	-	0.454734	-	-		16646.3	16465.4	9215.23	7796.51	4491.1	20543.7	12851.7	6559.04	5202.63	6320.93	19512.5	13408.4	11297.4	10900.9	10006.7	18210.1	21782.8	9060.85	5412.23	7229.6	26223.8	19947.7	14247	14042.6	13106.6	26223.8	17383.1	13699.2	10468.5	9542.86
ENSG00000082996	RNF13	-	-	-	-	-	0.000603169	-	-		13.06	243.79	381.73	613.03	649.55	506.02	379.63	0	880.45	0	0	0	0	0	0	429.86	0	0	0	2.84	0	0	0	0	0	0	0	0	0	0
ENSG00000083067	TRPM3	-	-	-	-	0.34158	0.229415	-	-		740.39	736.2	275.33	282.6	1166.49	593.54	181.19	137.92	187.68	236.41	954	926.5	2419.83	2027.46	3038.59	689.58	201.64	165.26	179.3	290.6	782.92	332.56	218.17	305.75	524.42	782.92	316.65	166.84	148.68	155.34
ENSG00000083093	PALB2	-	-	-	-	0.455859	0.492585	-	-		1422.01	1176.38	646.09	654.33	602.46	1281.32	617.37	625.96	563.04	654.49	1332.13	1458.25	826.78	748.05	681.52	1379.17	733.44	675.24	604.22	554.27	1608.89	878.15	972.63	881.76	826.08	1608.89	580.92	784.37	800.58	551
ENSG00000083099	LYRM2	-	-	-	-	-	2.58189	-	-		1092.95	1301.18	2028.21	1959.73	1977.47	1117.51	1490.7	3857.15	4451.91	2784.69	1254.65	1571.9	2170.17	2333.56	3097.33	1161.72	1976.29	2925.6	2350.58	2073.9	1021.88	1186.2	2248.61	1957.34	1908.01	1021.88	1245.5	1673.29	1953.42	1115.68
ENSG00000083290	ULK2	-	-	-	-	4.23734	5.92863	-	-		558.88	537.88	1718.87	1734.73	2004.37	387.09	1402.51	2782.05	3324.44	2458.69	618.65	639.31	1224.32	1478.04	1476.08	304.02	1917.33	2123.84	1748.81	2204.32	486.08	1845.19	2004.37	2460.55	2017.48	486.08	1628.62	2020.13	2096.76	2164.92
ENSG00000083444	PLOD1	-	-	-	-	2.26961	-	-	-		3046.42	2803.57	6572.75	7379.14	7232.46	3265	6723.99	3701.54	7489.3	9556.05	2315.04	3221.94	3898.62	5441.83	5868.85	2125.13	5112.88	5381.25	6787.7	8641.49	2408.13	6772.35	5380.33	4426.08	5645.75	2408.13	5774.04	5190.17	5552.22	7555.74
ENSG00000083635	NUFIP1	-	-	-	-	-	0.410186	-	-		650.29	578.52	340.05	301.08	221.96	719.2	342.24	317.11	212.52	266.28	757.42	673.82	498.37	443.67	384.53	874.82	445.73	308.57	325.45	246.66	1198.5	717.23	792.71	684.29	747.8	1198.5	732.6	509.53	529.91	484.57
ENSG00000083720	OXCT1	-	-	-	-	0.488333	-	-	-		1820.28	1700.72	1166.03	1090.19	630.33	1544.99	599.16	791	543.72	790.12	2301.16	1315.16	1209.92	990.52	813.39	1933.86	1076.58	1048.36	890.37	664.84	1822.61	1271.25	1717.53	1333.1	1265.85	1822.61	892.1	995.53	764.75	447.44
ENSG00000083750	RRAGB	-	-	-	-	2.56917	3.22537	-	-		369.54	355.04	592.34	679.33	694.71	391.58	651.88	1077.46	1047.43	735.37	326.09	475.93	667.37	730.85	771.28	223.49	871.41	1018.67	828.97	775.41	302.04	888.88	685.8	1008.24	759.26	302.04	817.04	836.99	749.5	831.39
ENSG00000083782	EPYC	-	-	-	-	-	74.806	-	-		2.61	0	2.19	5.43	95.13	0	0	9.43	17.94	29.86	1.16	0	0	2.58	3.32	0	2.36	9.04	8.6	14.18	0	5.36	9.56	33.67	20.37	0	0	20.08	23.64	55.69
ENSG00000083817	ZNF416	-	-	-	-	0.389906	-	-	-		363.01	399.54	292.88	295.64	314.2	411.77	191.73	450.31	409.86	358.35	355	535.81	223.74	231.29	220.53	602	180.41	317.61	391.76	284.93	555.1	309.58	320.73	253.88	279.39	555.1	234.56	352.38	324.04	216.88
ENSG00000083838	ZNF446	-	-	-	-	3.12678	3.19144	-	-		210.23	333.76	579.17	661.94	662.04	197.47	674.89	555.23	778.32	522.6	232.43	442.45	607.84	586.4	680.41	190.26	616.71	735.92	711.07	518.83	97.96	304.98	220.78	284.82	255.84	97.96	219.7	246.46	209.68	246.19
ENSG00000083857	FAT1	-	-	-	-	0.455096	0.469296	-	2.44871		19338.8	12186.5	8402.41	10301.9	10299.5	18137	5399.13	7273.41	4861.77	9028.47	14905.5	16457.8	14140.6	12153.6	11539.3	8509.57	7356.85	4654.37	3281.48	10298.6	11418	6033.66	10431.2	11963.3	13120	11418	4468.33	5796.62	4641.08	11884.6
ENSG00000084070	SMAP2	-	-	-	-	-	2.78019	-	-		314.7	495.32	761.26	778.24	1856.4	324.26	451.53	761.53	988.09	918.28	334.19	317.63	537.74	664.64	741.36	306.03	489.36	704.93	1326.35	1652.88	334.69	565.51	817.05	631.52	1043.11	334.69	530.88	1194.91	1748.32	1368.71
ENSG00000084073	ZMPSTE24	-	-	-	-	0.403196	-	-	-		2018.76	2530.76	1967.88	1622.78	1553.72	2441.46	550.27	2466.12	1996.87	2342.97	2102.27	1365.9	1457.66	1545.96	1442.83	2078.82	1028.24	2038.63	1376.7	1601.85	3342.45	1685.04	3661.06	2936.46	2860.74	3342.45	1562.94	2193.9	2529.83	2086.77
ENSG00000084112	SSH1	-	-	-	-	2.22951	-	-	-		1693.61	2286.97	3674.68	3130.34	3238.13	1803.05	3162.59	3337.28	2888.36	3344.62	1688.29	2238.61	2722.31	2602.69	2107.73	1346.95	4154.22	2105.76	1754.95	3903.98	1572.52	3040.58	3297.73	2676.21	3445.62	1572.52	3139.17	2859.89	2950.71	3477.95
ENSG00000084234	APLP2	-	-	-	-	-	2.67132	-	-		30481.2	27572.3	64265.3	77198.9	63941	24352.9	32752.4	100868	164249	83846.8	22280.8	26651.3	29547.9	35389.5	26652.5	20947.2	28106.7	45375.3	33408	30949.8	21367.5	19720.9	39277.3	35260.3	27584.7	21367.5	22015.6	30397.5	35395.6	33244.7
ENSG00000084444	KIAA1467	-	-	-	-	-	0.300288	-	-		731.24	802.96	445.35	392.38	343.03	810.08	998.92	314.75	587.88	329.73	885.77	961	765.32	767.82	991.81	1425.48	1135.54	311.15	303.34	412.51	1237.09	676.62	348.55	356.71	375.49	1237.09	788.9	408.46	305.75	318.49
ENSG00000084628	NKAIN1	-	-	-	-	0.213007	0.0347746	-	-		1395.89	1532.39	307.14	354.34	288.26	1918.61	553.14	48.33	28.98	11.2	2257.22	2268.04	1266.57	1239.01	1175.76	3409.67	773.54	125.24	173.16	259.41	2279.01	470.49	349.42	495.93	303.58	2279.01	281.47	89.31	73.2	26.38
ENSG00000084636	COL16A1	-	-	-	-	2.85288	4.60288	-	-		245.49	156.72	637.31	778.24	1502.8	262.55	727.62	915.95	1651.87	4531.66	186.17	312.55	422.51	552.87	715.88	332.21	943.34	1478.3	3945.88	12328.6	198.14	1091.94	923.09	1247.56	1789.63	198.14	576.23	1226.75	1794.06	4642.47
ENSG00000084674	APOB	29.3376	-	-	-	21.3102	220.973	-	-		569.33	11847	83825.6	68271.9	17938.5	148.1	3103.16	32987.3	7325.08	215.26	556.21	13716.8	28605.9	71769.5	11331	94.63	512.94	1143.9	704.93	188.54	143.23	11512.5	27590.9	3426.02	791.72	143.23	4575.45	50621.6	35226.3	2488.29
ENSG00000084676	NCOA1	-	-	-	-	2.0029	4.45023	-	-		1803.3	1633.97	2930.97	3059.69	3192	1005.31	1535.76	7302.88	11360.2	3531.26	1363.35	1594.23	1920.5	2203.73	1852.85	959.38	2717.99	3968.8	2963.4	3556.68	1325.4	2367.79	2903.99	3076.6	2697.18	1325.4	2276.78	3248.27	4548.82	3626.44
ENSG00000084710	EFR3B	-	-	-	-	-	0.31522	-	-		605.89	585.29	421.22	661.94	746.59	619.34	498.5	286.46	241.5	500.2	1098.55	1346.62	1357.79	1087.68	1328.69	1022.8	516.48	281.46	357.38	540.09	781.44	411.49	580.62	621.51	718.53	781.44	254.89	191.77	232.55	361.47
ENSG00000084734	GCKR	-	-	-	-	4.2517	-	-	-		15.67	10.64	28.52	51.09	48.04	8.98	95.87	7.07	2.76	3.73	17.35	40.59	75.86	60.19	39.89	14.09	30.66	1.29	3.68	0	16.33	32.95	10.43	4.55	3.18	16.33	40.66	40.85	39.65	17.59
ENSG00000084764	MAPRE3	-	-	-	-	6.24097	6.37004	-	-		120.13	204.12	948.84	919.54	974.32	139.13	960.57	1033.84	1875.43	1424.7	143.39	156.28	467.64	449.69	602.84	173.15	1234.59	1365.97	1702.14	1124.13	146.94	459.77	544.12	760.73	398.4	146.94	649.73	502.61	559.64	725.87
ENSG00000084774	CAD	-	-	-	-	-	0.268285	-	-		7681.99	6531.03	4024.6	4568.35	3049.8	9833.16	5232.33	2200.88	2111.41	2581.87	8987.26	7910.25	4821.42	3793.54	3758.9	10236	6229.56	2821.03	2949.89	3217.88	7169.49	3625.25	2840.54	3026.55	2670.45	7169.49	2202.5	2233.36	2011.36	2416
ENSG00000085063	CD59	-	-	-	-	-	2.36308	-	-		3068.62	2823.89	5546.03	5975.92	7844.53	2945.24	3101.24	8929.67	11685.9	10025.1	2189	2183.82	3334.95	4210.56	4820.52	2737.2	3782.78	7045.47	7051.74	6652.65	3341.7	4190.76	5919.23	5761.91	6454.01	3341.7	3887.41	5174.24	7915.84	8515.1
ENSG00000085117	CD82	-	-	-	-	2.47878	7.20314	-	-		168.45	171.23	3002.27	3659.68	5782.51	268.16	501.38	1724.64	4912.83	4155.88	56.66	309.51	759.56	790.18	1180.2	184.22	262.96	1194.26	1856.88	1947.74	187.75	865.89	1067.37	1314.9	1373.41	187.75	814.7	1651.13	2616.75	3138.94
ENSG00000085185	BCORL1	2.77767	-	-	-	5.985	3.71513	-	-		604.58	970.32	2295.85	1815.17	1894.83	442.07	2979.49	1447.61	2547.5	1290.32	580.49	1451.14	2644.53	2516.7	2261.77	400.66	2582.38	1422.78	1436.87	1441.67	366.6	1844.43	1275.11	1521.46	1007.47	366.6	1631.74	1583.29	1507.38	1468.36
ENSG00000085265	FCN1	-	-	-	-	-	2083.26	-	-		1.31	0	0	0	19.22	1.12	0	14.15	5.52	7.47	0	0	0	0	1.11	0	1.18	775.94	3131.65	442.28	0	2.3	46.94	39.13	1234.67	0	4.69	1307.06	2481.04	75.23
ENSG00000085377	PREP	-	-	-	-	-	0.459831	-	-		2892.33	2714.57	2189.45	1949.94	1421.12	3234.71	2307.48	1459.4	1247.53	1578.99	2613.38	2337.05	1721.73	1799.61	1404.05	3992.54	2345.37	1678.41	1579.33	1570.67	4146.15	2303.43	2352.05	2183.01	1987.56	4146.15	2770.13	2051.28	1810.84	1609.04
ENSG00000085415	SEH1L	-	-	-	-	0.434255	0.434467	-	-		2040.96	1672.66	933.48	794.54	847.49	2505.41	908.8	908.88	567.18	1096.21	1941.53	1581.03	1191.67	1060.16	1049.43	2472.44	1227.52	996.72	838.79	925.67	3299.4	1389.26	2140.83	1946.42	1870.46	3299.4	1427.68	1661.52	1400.63	1191.88
ENSG00000085465	OVGP1	-	-	-	-	4.41956	-	-	-		92.71	39.66	62.52	39.13	116.27	56.1	254.04	45.97	38.64	75.9	33.53	53.78	192.05	150.47	199.47	50.33	209.89	65.85	50.35	69.46	57.14	173.94	39.98	61.88	43.91	57.14	254.1	100.38	83.11	168.04
ENSG00000085511	MAP3K4	-	-	-	-	-	0.473071	-	-		2892.33	3181.83	1590.53	1536.91	1231.83	2460.53	1861.7	1150.54	1195.09	922.01	3547.72	2415.19	1911.86	1678.38	1524.84	2868.07	2098.92	1249.77	1016.87	1332.51	3176.21	2173.92	1557.6	1580.61	1554.16	3176.21	1467.55	1590.9	1510.43	2106.31
ENSG00000085552	IGSF9	-	-	-	-	0.360471	0.236158	-	-		838.32	1110.59	508.97	549.98	361.29	1346.39	670.1	141.46	160.08	159.27	630.22	1015.8	846.94	733.43	726.96	1274.47	380.87	517.73	1274.77	714.45	972.9	380.84	362.46	420.4	511.05	972.9	239.25	183.46	157.07	124.07
ENSG00000085741	WNT11	9.74329	-	-	-	46.7709	20.7943	-	-		97.93	316.35	947.74	679.33	281.53	54.98	1596.16	320.64	200.1	126.92	27.75	318.64	319.76	417.87	376.78	7.05	1503.44	605.52	456.85	728.63	24.49	806.89	306.83	272.08	304.21	24.49	912.43	851.53	760.93	495.31
ENSG00000085788	DDHD2	-	-	-	-	2.43825	2.09103	-	-		2023.98	1544.96	2679.78	2297.76	2626.05	1610.06	2644.92	3584.84	2735.18	3350.84	1898.75	2070.16	4337.45	4611.24	5019.99	1440.58	5181.28	2899.78	2565.5	3672.92	1220.76	3252.07	3046.54	2836.36	2743.64	1220.76	2512.12	2378.74	2160.04	2323.19
ENSG00000085840	ORC1	-	-	-	-	0.285055	0.194007	-	-		3170.47	2525.92	632.92	540.2	254.63	2508.78	869.5	172.11	84.18	270.01	2304.63	2383.73	915.12	647.45	557.41	2387.87	700.43	433.81	472.82	205.55	2140.98	636.78	578.02	449.52	470.96	2140.98	425.33	749.07	606.92	161.2
ENSG00000085871	MGST2	-	-	-	-	-	2.49183	-	-		916.67	1296.34	1478.65	1104.32	1133.82	330.99	1420.72	1770.61	2134.87	1092.48	877.68	1300.95	1078.36	1560.58	1051.65	561.73	746.42	1323.37	1920.75	1352.36	805.18	777	793.58	653.36	734.44	805.18	860.83	1103.52	1145.97	582.26
ENSG00000085982	USP40	-	-	-	-	2.34297	3.24918	-	-		637.23	631.72	1711.2	1915.16	1692.09	565.49	1063.15	2184.38	2651	2372.84	884.62	878.8	1405.81	1484.06	1336.45	740.93	1597.78	2119.97	2049.7	2079.57	598.14	1522.59	2427.67	2545.18	2345.87	598.14	1768.57	1838.75	1566.85	1336.47
ENSG00000085999	RAD54L	-	-	-	-	0.347743	0.140229	-	-		823.96	889.06	345.53	378.25	158.54	1146.68	512.88	87.23	56.58	241.39	1052.29	712.38	667.37	466.88	309.18	1407.36	378.51	166.55	143.69	131.83	689.42	251.34	240.77	214.75	202.38	689.42	232.21	197.31	99.88	45.92
ENSG00000086062	B4GALT1	-	-	-	-	3.31986	4.72141	-	-		3015.08	5107.96	8948.68	8422.58	8728.53	1484.4	7447.77	9937.58	10045.1	9892	1881.4	3025.07	4118.52	4897.56	3457.48	1164.74	3204.99	4944.87	4062.55	5952.37	1978.45	5125.62	5875.77	4869.23	5159.52	1978.45	4609.07	6786.61	7258.6	7712.05
ENSG00000086159	AQP6	-	-	-	-	9.58495	-	-	-		1.31	3.87	12.07	15.22	31.71	2.24	66.15	2.36	4.14	1.24	5.78	5.07	10.56	13.76	27.7	7.05	33.02	0	11.05	25.52	2.23	23.75	13.04	10.92	8.91	2.23	10.16	2.08	1.52	47.87
ENSG00000086200	IPO11	-	-	-	-	-	0.423153	-	-		1424.62	1330.2	688.87	595.64	419.9	1498.99	779.38	551.69	389.16	593.52	1750.73	1271.53	933.36	862.4	766.85	1772.79	1060.07	698.48	618.96	491.9	1945.8	1022.21	1129.96	990.95	878.91	1945.8	1155.59	939.45	846.33	726.85
ENSG00000086475	SEPHS1	-	-	-	-	0.123613	0.0996543	-	-		10251.8	15728.3	3105.38	2884.7	1320.23	15791	3295.85	1686.91	1304.11	1947.29	12539.6	5914.16	2272.91	2254.46	1996.92	22563	1512.88	2259.4	1875.31	1397.72	23656.8	3210.7	4420.74	3685.36	3464.08	23656.8	2805.32	2184.9	1986.96	1149.87
ENSG00000086544	ITPKC	-	-	-	-	-	3.02796	-	-		676.4	848.42	1552.14	1483.65	1910.21	529.58	1058.35	2429.58	3683.24	1652.4	470.64	763.12	836.38	917.43	852.18	532.54	752.31	1284.63	1353.36	917.17	425.23	664.36	778.8	623.33	548.6	425.23	624.71	754.61	998.82	906.61
ENSG00000086548	CEACAM6	-	-	-	-	-	49.6635	-	-		11.75	24.19	68.01	23.91	19.22	1.12	17.26	2.36	0	0	0	3.04	11.52	6.88	14.41	0	0	14.2	125.27	12.76	0	7.66	1.74	0.91	11.46	0	28.93	33.23	341.58	146.54
ENSG00000086696	HSD17B2	-	-	-	-	2.5568	7.05256	-	-		22.2	22.25	273.13	222.82	263.28	29.17	69.98	196.87	183.54	349.64	40.47	50.74	177.65	290.62	189.5	40.27	81.36	45.19	81.05	73.71	33.39	98.08	279.88	133.77	70.64	33.39	109.46	478.38	375.13	512.9
ENSG00000086712	TXLNG	-	-	-	-	0.254516	0.206095	-	-		1502.97	1513.04	521.04	519.55	383.39	2196.87	566.56	394.91	674.82	465.36	1007.19	646.42	436.91	357.69	391.18	1234.2	334.88	231.1	217.37	375.66	1382.54	332.56	260.76	289.37	299.12	1382.54	319	357.92	269.15	406.41
ENSG00000086967	MYBPC2	-	-	-	-	-	0.128639	-	-		18.28	84.17	7.68	30.43	8.65	31.42	50.81	2.36	2.76	8.71	74.01	111.63	40.33	27.51	38.79	88.59	38.91	5.16	39.3	21.26	85.34	45.98	8.69	11.83	16.55	85.34	37.53	18	12.2	6.84
ENSG00000086991	NOX4	-	-	-	-	-	3.12499	-	-		207.62	49.34	144.79	196.73	245.98	141.37	24.92	647.18	616.86	1168.38	79.79	46.68	150.76	184.86	199.47	58.39	56.6	537.09	229.65	198.46	322.07	232.95	1003.92	951.82	993.46	322.07	189.21	431.99	481.87	586.17
ENSG00000087074	PPP1R15A	-	-	-	-	3.16897	2.78468	-	-		3378.09	2128.32	2847.61	2569.49	3122.82	1137.7	3851.87	3432.77	2755.88	2305.64	957.47	2386.77	1791.83	1920.85	1679.98	951.32	3107.12	3092.16	3592.19	3599.2	1044.14	2104.19	1830.53	1797.18	1631.16	1044.14	2909.3	2130.2	2166.14	2699.32
ENSG00000087076	HSD17B14	2.22763	-	-	-	4.418	5.69873	-	-		198.48	457.59	1277.91	1298.88	1252.97	186.25	849.37	1805.97	2471.59	247.61	233.59	505.36	631.85	829.73	591.76	217.45	748.77	1053.53	1045.11	491.9	195.92	423.75	368.54	572.37	372.95	195.92	1032.84	530.99	422.4	416.18
ENSG00000087086	FTL	-	-	-	-	2.82849	2.62478	-	-		15408.4	21914.9	45275.4	43924.8	93908.5	16215.1	55710.2	36914	57179.3	30228.5	11661.9	21317.6	25872	34395.5	23342.4	13761.5	44262.5	42228.9	65036.4	61022.1	22334.4	38389.7	33306.8	41302.4	51057.4	22334.4	46800.6	57051.7	93315.7	100157
ENSG00000087087	SRRT	-	-	-	-	-	0.483598	-	-		6730.06	7566.17	4836.32	5066.16	4081.77	8012.17	4906.38	3118.02	3323.06	3873.43	5617.61	6455.04	4258.71	3488.31	3395.42	6823.36	3425.49	3888.76	4105.53	2854.98	5109.4	2315.69	3116.94	2591.58	2606.81	5109.4	2354.18	2566.35	2540.51	1274.92
ENSG00000087088	BAX	-	-	-	-	-	0.359423	-	-		5668.45	4450.12	3276.5	2765.14	3333.25	7148.23	3279.55	1642.12	1527.67	1924.9	3133.75	2271.09	2254.67	2036.06	1831.8	3727.78	2179.11	2382.06	2725.15	1883.95	3971.01	1341.75	1530.66	1317.63	1268.4	3971.01	2704.46	1268.98	1393.01	1116.65
ENSG00000087116	ADAMTS2	-	-	-	-	7.23375	6.37177	-	-		633.31	887.12	2906.84	2857.53	2756.73	611.49	4948.56	4722.41	13300.5	5774.69	407.04	1040.15	1038.99	1308.65	1247.8	466.1	2960.9	2221.96	3256.92	3667.25	438.58	2446.72	2506.76	2343.16	2171.49	438.58	3006.25	2641.12	3936.57	5635.05
ENSG00000087128	TMPRSS11E	-	-	-	-	-	0.0159478	-	-		731.24	151.88	47.17	30.43	0	319.77	205.15	4.72	2.76	4.98	72.85	31.46	21.13	17.2	19.95	18.12	11.79	1.29	1.23	0	169.94	29.12	1.74	2.73	6.36	169.94	53.95	2.08	7.62	17.59
ENSG00000087237	CETP	-	-	-	-	-	25.3344	-	-		2.61	0	3.29	5.43	22.1	1.12	0	14.15	16.56	21.15	0	0	0.96	4.3	14.41	2.01	3.54	36.15	25.79	9.92	0.74	1.53	6.95	21.84	14.64	0.74	2.35	45	31.26	62.52
ENSG00000087245	MMP2	-	-	-	-	4.55743	2.23617	-	-		5069.09	5382.71	13876	10022.5	8943.76	6496.35	21309.9	11347.5	10644	16454.3	3576.63	2637.42	5048.04	6386.77	4985.64	2637.53	28676.3	12305.4	13396.1	14405.3	5838.89	13272.7	9786.29	9596.5	8827.89	5838.89	17728.7	9529.5	9282.92	13478
ENSG00000087253	LPCAT2	-	-	-	-	3.52957	10.0043	-	-		457.03	181.87	1895.48	2127.11	2749.04	409.53	507.13	3010.74	3278.9	5009.46	219.71	135.98	616.48	1018.03	985.16	183.22	1173.27	2149.66	2172.51	3195.2	353.98	1056.69	3135.19	3446.04	4489.36	353.98	1636.43	4236.18	8403.05	5964.29
ENSG00000087258	GNAO1	-	-	-	-	0.220239	0.0607193	-	-		934.95	1353.42	550.65	769.54	209.47	448.8	432.35	44.8	19.32	58.48	2089.55	1576.98	747.08	972.46	1481.62	2479.48	215.79	47.77	82.28	248.07	1406.29	314.94	207.74	142.86	236.75	1406.29	299.45	168.23	131.91	176.83
ENSG00000087299	L2HGDH	-	-	-	-	-	0.401016	-	-		1307.1	1034.17	561.62	569.55	355.52	1338.54	842.66	608.28	717.6	540.02	1613.13	1096.98	814.29	775.56	692.6	1641.92	998.76	623.6	560.01	506.07	2115.74	987.73	700.57	935.45	626.88	2115.74	954.65	794.76	695.36	699.5
ENSG00000087303	NID2	21.4393	-	-	-	53.7984	39.4981	-	-		637.23	5017.99	29722.2	16005	7081.6	635.05	19359	17274.7	23607.8	6923.16	253.24	1288.78	9895.39	12200.9	3633.68	344.29	41760.3	21935.6	6400.85	7473.42	500.92	23008.2	11440.4	4701.79	3261.69	500.92	17860	18757.8	11676.3	9969.78
ENSG00000087586	AURKA	-	-	-	-	0.484457	0.320377	-	-		2541.08	2702.96	1669.51	1416.26	744.67	3000.21	1436.06	557.59	253.92	984.22	2801.87	2055.95	1851.36	1795.31	1512.65	3316.04	1499.91	1257.52	978.79	679.02	3599.96	1599.98	1634.09	1341.29	1232.12	3599.96	1831.9	1336.83	892.08	661.4
ENSG00000087589	CASS4	-	-	-	-	-	13.9643	-	-		6.53	9.67	6.58	9.78	99.93	10.1	24.92	29.47	35.88	42.31	20.81	15.22	38.41	62.77	67.6	9.06	21.23	51.64	124.04	167.27	12.62	39.85	64.32	34.58	106.92	12.62	11.73	360	239.41	201.25
ENSG00000087884	AAMDC	-	-	-	-	-	2.23658	-	-		607.19	552.39	1081.56	1089.1	1160.73	686.66	986.45	1251.92	1974.79	1320.18	642.94	562.19	869.99	834.03	953.02	526.5	918.57	1550.6	1870.39	1199.26	348.79	624.51	603.22	738.89	713.44	348.79	1080.53	663.22	592.43	558.82
ENSG00000087903	RFX2	-	-	-	-	2.08369	-	-	-		159.31	161.56	179.89	261.95	397.8	181.76	515.76	256.99	291.18	556.19	220.87	405.91	700.98	752.35	1021.73	215.43	330.17	308.57	442.12	467.8	163.26	250.57	238.16	363.99	381.86	163.26	315.09	220.15	207.39	267.68
ENSG00000088035	ALG6	-	-	-	-	-	0.485355	-	-		698.6	724.6	359.79	336.95	221	883.01	373.87	414.95	321.54	367.06	1278.94	629.17	567.51	484.94	425.54	1059.04	551.85	486.74	380.71	331.71	1289.78	708.04	605.83	631.52	666.34	1289.78	798.28	653.53	683.16	377.1
ENSG00000088038	CNOT3	-	-	-	-	-	0.472456	-	-		3093.43	2799.7	2285.98	2359.71	1942.88	3459.11	3121.37	1460.58	1621.51	1483.18	2498.9	2720.64	2294.04	2011.99	1797.45	3378.46	2014.02	1533.81	1764.78	1583.42	2176.6	1410.71	1226.44	1167.49	1199.03	2176.6	1319	1234.37	1211.55	1140.1
ENSG00000088053	GP6	0.164564	-	-	-	-	-	-	-		407.41	48.37	80.08	56.52	49.97	299.57	61.35	41.26	49.68	48.53	120.26	30.44	82.58	77.38	77.57	60.4	55.42	98.12	95.79	28.35	173.65	36.01	46.07	12.74	10.18	173.65	198.59	326.07	109.03	50.8
ENSG00000088205	DDX18	-	-	-	-	0.423985	0.44176	-	-		5018.17	4947.37	2710.49	2234.72	1830.45	5751.35	2243.25	2484.98	1610.47	2812.07	4892.57	4384.88	2631.09	2538.2	2710.58	6413.64	3026.93	2619.62	2139.35	2385.77	7868.55	3325.64	4233.86	3502.46	3753.65	7868.55	3150.9	3676.11	3469.18	2692.48
ENSG00000088305	DNMT3B	-	-	-	-	0.106887	0.0209466	-	-		30767.1	58390.4	5796.13	5363.98	687.02	41081.8	8499.41	861.73	364.32	395.68	54120.1	28942.7	4357.62	2645.68	1940.4	62968.6	4094.08	756.58	458.08	496.15	39695.2	2688.1	954.38	806.23	638.97	39695.2	2698.98	1372.14	726.62	508.99
ENSG00000088325	TPX2	-	-	-	-	-	0.372814	-	-		6676.52	6424.61	4066.28	3761.85	1734.37	6099.16	3700.4	1523.05	506.46	2509.71	7316.31	6950.26	5445.58	5073.82	4409.39	7809.92	4713.15	3234.17	2279.35	1966.17	7427	5559.33	5336	4480.67	3749.2	7427	5252.54	3136.81	2338.46	1621.74
ENSG00000088386	SLC15A1	-	-	-	-	-	11.2129	-	-		78.35	48.37	258.87	340.21	571.72	58.34	44.1	1293.18	2261.83	624.63	62.44	46.68	73.94	128.11	117.47	56.37	14.15	73.59	63.86	46.78	66.05	120.31	82.57	60.97	70.01	66.05	93.04	645.91	515.42	412.27
ENSG00000088387	DOCK9	-	-	-	-	3.02353	3.1127	-	-		2379.16	876.48	2203.71	2203.2	1326	1280.2	3118.5	6121.69	5985.1	4208.14	698.44	558.13	1205.11	1226.11	1046.11	767.1	4772.1	2401.42	1606.35	1189.34	1410.74	1849.79	2654.53	2537.9	1706.9	1410.74	2473.02	2146.82	2178.34	1764.37
ENSG00000088538	DOCK3	-	-	-	-	-	0.132575	-	-		3353.28	762.32	245.71	266.3	229.65	3055.19	885.79	346.58	634.8	515.13	1396.89	1289.79	1579.61	865.84	995.13	614.08	115.56	51.64	46.67	131.83	1252.67	453.64	168.62	232.95	270.48	1252.67	426.11	249.23	224.16	425.95
ENSG00000088726	TMEM40	-	-	-	-	-	7.63436	-	-		56.15	6.77	15.36	25	43.24	23.56	42.18	27.11	26.22	78.39	8.09	20.3	80.66	87.7	134.09	1.01	10.61	71.01	45.44	34.02	11.13	42.91	53.89	30.94	52.19	11.13	35.97	171	86.16	76.2
ENSG00000088756	ARHGAP28	-	-	-	-	5.80155	4.46408	-	-		1151.71	1160.9	4744.18	4005.32	2919.12	931.26	5381.88	6311.48	2432.95	4615.02	1307.85	1000.58	2991.18	3290.55	1740.93	544.62	8150.43	2730.65	1887.59	4074.09	1585.88	6360.86	9519.45	9842.19	6025.7	1585.88	4031.27	4504.79	4232.4	4677.64
ENSG00000088766	CRLS1	-	-	-	-	-	5.32919	-	-		1322.77	2311.16	7898.92	9929.06	10423.5	1464.2	1399.63	11635.1	14121.6	17271.8	1224.59	1461.29	2044.37	3378.25	2562.08	1451.65	2530.5	7634.2	6856.47	6383.31	1770.66	4804.55	8049.64	9960.49	8045.08	1770.66	4549.65	5499.62	7051.97	6777.11
ENSG00000088826	SMOX	-	-	-	-	2.55835	2.39629	-	-		585	840.69	788.69	680.42	1244.32	498.17	1622.04	1394.56	2559.92	851.09	512.27	720.5	763.4	598.44	444.37	302.01	587.23	626.18	1253.89	897.32	359.18	511.11	426.78	353.07	614.79	359.18	745.89	735.22	779.99	593.99
ENSG00000088827	SIGLEC1	-	-	-	866.957	-	106.209	-	-		2.61	0.97	1.1	2.17	4085.61	0	8.63	1.18	28.98	90.83	4.63	1.01	2.88	2.58	16.62	1.01	5.9	125.24	1306.7	1726.6	2.23	10.73	4.35	1.82	1575.16	2.23	4.69	229.84	1149.02	672.14
ENSG00000088836	SLC4A11	-	-	-	-	0.0974718	0.0276719	-	-		423.08	491.45	120.66	121.74	54.77	859.45	167.76	8.25	15.18	11.2	338.81	281.1	129.63	73.09	84.22	774.15	27.12	18.08	14.74	14.18	610.75	30.65	9.56	16.38	29.28	610.75	23.46	33.92	18.3	14.65
ENSG00000088854	C20orf194	-	-	-	-	-	2.12241	-	-		1214.39	1048.68	1761.65	1965.16	1918.85	898.72	1291.31	2160.8	2152.81	1713.37	1019.91	1163.96	1807.19	1827.13	1924.89	791.26	1516.41	1475.71	1759.86	1749.28	950.64	1594.62	1935.7	1960.07	1878.73	950.64	2328.38	1924.59	1543.98	2146.36
ENSG00000088881	EBF4	4.31594	-	-	-	15.9251	6.48881	-	-		83.57	179.94	419.02	447.81	943.57	50.49	1182.02	165.04	288.42	505.18	71.69	264.86	621.28	651.75	856.61	65.43	1035.31	249.18	413.87	990.88	77.92	546.35	351.16	650.63	497.69	77.92	859.26	835.6	937.06	1268.08
ENSG00000088882	CPXM1	-	-	-	-	2.67698	2.53921	-	-		1617.88	2418.54	3068.09	3154.26	2517.47	2241.75	5786.43	5520.48	7642.49	2319.33	3265.57	3777.03	3912.06	3635.34	5061	3371.41	8466.45	9359.1	13008	5446.3	1821.13	4858.96	2250.35	1852.69	2034.66	1821.13	5518.37	3855.41	2840.92	1521.11
ENSG00000088899	LZTS3	-	-	-	-	-	0.310932	-	-		2606.36	1930.96	1675	1643.43	1664.22	1984.81	2572.06	675.47	1181.29	579.83	911.21	1773.84	1599.78	1421.29	1748.69	1664.06	1009.37	561.62	458.08	453.62	1713.52	584.67	669.28	628.79	420.68	1713.52	523.06	418.84	494.07	680.93
ENSG00000088992	TESC	-	-	-	9.97601	-	-	-	-		60.07	165.43	65.82	51.09	824.42	83.03	137.09	33.01	40.02	28.62	120.26	175.56	56.65	47.29	90.87	166.1	57.78	340.85	568.61	323.21	113.54	45.21	29.55	21.84	276.85	113.54	61.77	512.99	558.88	309.69
ENSG00000089022	MAPKAPK5	-	-	-	-	-	0.465554	-	-		1969.14	1889.36	1270.23	1214.1	1210.69	2070.08	1508.92	952.5	983.95	1301.51	2045.61	1954.47	1683.32	1390.34	1381.88	2197.61	1352.51	1145.19	1013.18	1124.13	2035.6	1186.2	1109.96	987.31	1050.11	2035.6	1062.55	816.22	956.88	1059.99
ENSG00000089091	DZANK1	-	-	-	-	-	0.461416	-	-		244.18	271.84	231.45	245.65	121.07	256.94	234.87	142.64	169.74	165.49	483.36	369.38	411.95	326.73	347.96	454.02	306.58	165.26	154.74	160.19	331.72	307.28	252.07	258.43	169.29	331.72	365.91	169.61	138.77	125.05
ENSG00000089094	KDM2B	-	-	-	-	-	0.220859	-	-		6233.86	4657.14	1828.57	1953.2	1619.06	5314.89	3813.52	966.64	1012.93	839.89	4197.6	5659.45	2882.67	2293.15	1978.08	4863.33	2031.71	927	1202.31	1231.87	3409.98	1555.54	898.75	1025.53	1102.93	3409.98	1580.14	1085.52	1006.44	720.01
ENSG00000089127	OAS1	-	-	-	14.2283	-	-	-	-		16.98	24.19	23.04	19.56	220.04	6.73	4.79	40.08	53.82	126.92	21.97	14.21	4.8	7.74	21.06	1.01	5.9	72.3	198.95	240.99	31.91	4.6	27.81	5.46	220.84	31.91	7.04	144.69	193.66	150.45
ENSG00000089154	GCN1L1	-	-	-	-	-	0.458425	-	-		6927.24	7252.72	5597.59	5942.22	5767.13	8230.95	5607.16	3822.96	4159.34	5111.49	10635.1	9209.17	7735.78	7189.85	7016.91	12372.2	6980.69	4687.94	4900.11	6662.57	8098.6	5277.34	5587.2	5528.04	5367.63	8098.6	3158.72	4555.33	4198.85	6452.76
ENSG00000089195	TRMT6	-	-	-	-	0.47424	-	-	-		1244.42	1242.16	776.62	630.42	679.33	1146.68	411.26	772.14	426.42	678.13	1150.58	1348.65	792.21	739.45	687.06	1265.41	637.93	744.96	767.56	521.66	1151.75	799.23	1020.44	736.16	834.36	1151.75	628.62	791.99	789.91	514.85
ENSG00000089199	CHGB	-	-	-	-	-	4.91068	-	-		113.6	228.31	1171.51	2124.94	3296.74	50.49	37.39	591.78	1860.25	849.84	231.27	340.97	265.03	935.49	1340.88	359.39	48.35	839.21	696.33	2167.46	138.03	675.86	683.19	1163.85	1164.66	138.03	254.1	1245.45	1864.97	2548.87
ENSG00000089220	PEBP1	-	-	-	-	0.453267	0.392268	-	-		13565.9	13010.8	8838.99	8187.81	5304.95	14452.4	7507.21	6546.07	7333.36	3800.02	8618.38	7965.04	6592.12	7055.71	6039.51	14862.8	5072.79	4746.04	4757.65	2825.21	14609.8	5928.68	6000.07	4469.75	3746.01	14609.8	7213.44	5809.08	5795.44	3356.8
ENSG00000089225	TBX5	-	-	-	-	23.0182	60.1554	-	-		2.61	0	35.1	19.56	50.93	7.85	40.26	117.88	212.52	202.82	6.94	6.09	44.17	59.33	98.63	9.06	367.9	1008.34	1576.88	662	2.97	108.04	149.5	202.01	239.3	2.97	41.44	49.85	25.92	14.65
ENSG00000089250	NOS1	-	-	-	-	0.15599	0.018951	-	-		80.96	289.26	34	40.22	9.61	107.71	28.76	7.07	1.38	3.73	345.75	235.43	67.22	49.01	24.38	423.82	34.2	0	7.37	7.09	313.17	46.74	13.91	35.49	38.19	313.17	67.24	8.31	21.35	19.54
ENSG00000089351	GRAMD1A	-	-	-	-	-	0.436382	-	-		4175.93	3961.57	2362.77	2584.71	2798.05	5424.85	5483.49	2690.1	4004.78	3441.67	4642.8	3525.36	2567.71	2150.42	2227.41	8181.39	3785.14	3000.49	3819.39	3714.03	4899.38	2144.04	1397.67	1638.85	1754.63	4899.38	3200.94	2328.89	2164.62	2976.77
ENSG00000089472	HEPH	-	-	-	-	4.23742	2.09735	-	-		2001.78	2943.85	4805.61	4122.71	2557.83	1441.76	7787.13	4182.51	3968.9	1703.41	2822.68	4660.91	4509.34	5541.57	4598.89	2855.99	12877.7	4471.04	3426.39	3064.78	1959.9	5260.48	3915.73	3325.02	3578.63	1959.9	5615.32	4379.48	3559.91	2832.18
ENSG00000089505	CMTM1	-	-	-	-	-	1.13567e+06	3.51811e-07	-		26.12	0	0	0	0	0	0	0	0	0	0	0	0	55.89	93.09	0	12.97	90.38	0	0	0	0	0	0	0	0	0	0	0	0
ENSG00000089558	KCNH4	-	-	-	-	-	0.187547	-	-		14.36	4.84	5.48	7.61	18.26	20.2	20.13	2.36	2.76	1.24	18.5	14.21	21.13	24.08	36.57	35.23	2.36	6.46	3.68	8.51	34.14	2.3	2.61	0	4.45	34.14	0.78	7.62	5.34	0
ENSG00000089685	BIRC5	-	-	-	-	-	0.31215	-	-		4000.95	3723.59	2644.68	1961.9	858.06	4367.93	2340.07	845.22	270.48	1734.52	4077.34	3560.88	2572.51	2441.04	1923.78	5169.36	2637.81	2135.46	1461.44	773.99	5036.67	2582.35	2228.62	1653.41	1564.34	5036.67	3236.12	1532.75	1030.08	635.02
ENSG00000090006	LTBP4	-	-	-	-	2.88656	-	-	-		1615.27	1120.27	2060.02	2816.22	6054.43	1353.13	6768.09	2328.2	4094.48	6250	2339.32	3481.73	3191.87	3729.92	5354.66	2763.37	6484.26	3394.27	6199.44	8197.8	1564.36	2540.2	2059.13	3873.73	4017.77	1564.36	3032.84	2396.74	2840.92	4111.99
ENSG00000090013	BLVRB	-	-	-	-	2.5257	3.47903	-	-		551.05	610.44	1281.2	1897.77	3633.04	448.8	1601.91	2232.71	4817.61	1210.68	353.85	597.71	522.38	653.47	613.92	425.83	1189.78	1764.92	2828.31	2042.72	536.54	570.88	650.16	907.24	867.45	536.54	748.24	871.6	1368.61	1636.39
ENSG00000090097	PCBP4	-	-	-	-	2.59895	-	-	-		813.51	1247	1483.04	1837.99	2514.59	593.54	1961.4	682.55	805.92	1093.72	1001.41	2548.12	4202.06	3781.51	3870.83	817.43	1595.42	1225.24	1535.12	1068.85	452.68	899.61	1214.27	1020.98	749.08	452.68	1261.14	540.69	520	619.39
ENSG00000090104	RGS1	-	-	-	-	13.8616	-	-	-		26.12	58.05	188.67	78.26	56.69	11.22	189.81	22.4	1.38	8.71	0	9.13	37.45	89.42	78.68	0	152.11	19.37	28.25	163.02	31.17	307.28	62.58	63.7	142.56	31.17	243.16	78.92	131.91	203.21
ENSG00000090238	YPEL3	-	-	-	-	2.44041	2.03553	-	-		582.38	502.09	674.61	660.85	693.75	477.97	1889.5	1122.25	2303.23	1325.15	483.36	575.38	439.79	497.84	692.6	680.52	834.85	1146.49	1584.25	1917.97	388.12	844.44	418.08	451.34	545.42	388.12	1034.4	857.07	1093.36	1614.9
ENSG00000090273	NUDC	-	-	-	-	-	0.417539	-	-		4798.79	4942.53	3394.97	3293.38	2517.47	5879.25	3300.64	2229.18	2312.89	2951.42	4515.6	3896.77	2825.06	2732.52	2470.1	5766.33	2574.13	2716.45	2633.04	1932.15	4311.64	1829.1	1989.59	1677.98	1534.43	4311.64	2452.7	1667.75	1563.04	1352.1
ENSG00000090339	ICAM1	-	-	-	-	2.19045	-	-	-		104.46	142.21	202.93	268.47	2934.49	153.71	461.11	311.21	369.84	495.22	135.29	174.54	261.19	495.26	754.66	276.84	648.54	268.55	607.91	1716.67	230.79	661.3	255.54	406.75	1231.49	230.79	327.6	540.69	960.7	1455.66
ENSG00000090376	IRAK3	-	-	-	-	-	2.18662	-	-		616.33	662.68	901.67	818.45	1049.27	527.34	796.64	1176.48	1177.15	1011.6	664.91	741.81	804.69	669.8	602.84	626.16	999.94	1018.67	1194.94	1638.71	833.39	1013.02	983.93	868.11	1409.05	833.39	823.3	2117.05	2365.14	1569.96
ENSG00000090382	LYZ	-	-	-	-	-	389.503	-	-		5.22	3.87	8.78	10.87	157.58	1.12	13.42	48.33	19.32	13.69	0	8.12	32.65	19.78	16.62	1.01	2.36	912.8	4200.1	1501.2	6.68	49.04	126.03	70.98	2117.4	6.68	68.02	2556.66	6258.25	542.21
ENSG00000090447	TFAP4	-	-	-	-	-	0.334782	-	-		873.58	1170.57	411.35	473.9	312.28	1318.34	778.43	196.87	296.7	340.93	1297.44	1396.34	646.25	571.78	661.58	1320.78	764.1	466.08	682.82	663.42	912.79	695.01	531.08	657.91	451.86	912.79	719.31	517.15	488.74	618.41
ENSG00000090512	FETUB	-	-	-	-	0.0549606	-	-	-		7.83	11.61	227.06	563.03	215.23	21.32	2.88	208.65	51.06	0	4.63	3.04	4.8	25.79	11.08	53.35	0	1.29	0	0	40.07	1.53	46.94	0.91	0	40.07	3.13	46.38	9.15	0
ENSG00000090539	CHRD	-	-	-	-	1631.44	-	-	-		0	0	0	0	0	0	433.31	0	0	0	0	0	5.76	25.79	140.74	0	409.17	0	0	0	0	0	0	0	0	0	0	0	0	0
ENSG00000090565	RAB11FIP3	-	-	-	-	2.26139	2.07279	-	-		3106.48	3712.95	5450.6	5183.55	3629.2	2942.99	7322.19	7683.65	16619.4	5010.7	3338.42	3969.84	4621.69	3735.93	3488.51	2260.02	5606.96	3671.85	3812.02	2862.07	2135.04	2934.84	2119.97	2338.61	1945.56	2135.04	3581.7	3738.41	3234.35	2939.65
ENSG00000090776	EFNB1	-	-	-	-	7.56792	7.57759	-	-		803.06	1311.82	3832.64	3800.98	4392.13	513.87	4284.22	3951.45	3865.4	4035.19	1474.36	4305.73	3577.89	4208.84	4881.47	638.24	3977.34	4330.31	5033.97	4682.23	272.35	3964.71	2588.47	2798.15	2271.41	272.35	2468.33	2432.05	2356.76	3137.97
ENSG00000090861	AARS	-	-	-	-	-	0.369168	-	-		8201.69	7326.25	5902.53	5685.71	5806.53	9745.65	8152.38	4366.4	4687.89	6495.12	8660.01	6347.48	7942.24	6003.29	5451.07	10691.1	6310.92	3760.94	4394.14	6883.71	10716.8	3850.54	5891.42	7357.99	5057.05	10716.8	4347.93	3285.65	4060.85	6272.03
ENSG00000090889	KIF4A	-	-	-	-	-	0.437069	-	-		1946.94	2027.71	1282.3	1130.4	501.57	1687.48	1036.3	508.08	171.12	724.17	2556.72	2390.83	1790.87	1631.09	1250.01	2234.86	1343.08	1216.2	698.79	534.42	2192.92	1817.61	1508.93	1470.51	1150.02	2192.92	1678.65	927.68	693.84	418.14
ENSG00000090932	DLL3	-	-	-	-	-	0.0849307	-	-		169.75	562.07	374.05	342.38	171.03	573.34	512.88	40.08	28.98	13.69	137.61	219.19	880.55	911.41	925.32	414.76	650.9	50.35	20.88	110.57	670.86	305.74	247.72	103.74	133.65	670.86	362	49.15	51.08	15.63
ENSG00000091073	DTX2	-	-	-	-	-	0.396126	-	-		864.44	612.37	400.38	383.68	450.65	1089.46	613.54	321.82	527.16	393.19	431.32	397.8	322.64	325.87	244.9	803.34	336.06	386.04	575.98	459.29	1496.09	531.8	573.67	711.59	621.15	1496.09	783.42	622.38	740.35	652.6
ENSG00000091127	PUS7	-	-	-	-	0.26726	0.200082	-	-		2572.41	1872.92	751.39	689.11	378.58	3280.71	710.36	459.75	304.98	523.84	2438.77	2135.11	1168.63	780.72	708.12	3119.74	955.13	512.56	408.96	394.08	3150.24	824.51	1147.34	852.64	836.27	3150.24	869.43	922.83	696.89	304.81
ENSG00000091128	LAMB4	-	-	-	-	-	13.2731	-	-		6.53	2.9	23.04	29.35	48.04	4.49	12.46	47.15	67.62	226.46	0	5.07	16.32	28.37	38.79	1.01	16.51	14.2	22.11	65.21	4.45	27.59	63.45	70.98	82.1	4.45	24.24	69.92	93.02	163.15
ENSG00000091129	NRCAM	-	-	-	-	-	0.233851	-	-		387.82	720.73	302.75	243.47	117.23	205.33	518.63	41.26	4.14	11.2	877.68	1931.13	1803.35	1746.3	1916.02	224.49	115.56	21.95	18.42	103.48	396.28	739.46	445.9	301.2	413.68	396.28	301.02	127.38	131.14	169.99
ENSG00000091136	LAMB1	-	-	-	-	3.62969	3.6477	-	-		16096.5	13812.8	28085.5	32433.8	33832.2	9972.29	33191.4	37212.3	83703	77868.1	7770.76	14345	21987.8	20654.7	18868.8	3356.31	20756.9	13591.3	12945.4	34075.5	5589.54	15478.8	17221.4	23396.1	19570.8	5589.54	14486.3	17646	18704.6	31980.5
ENSG00000091181	IL5RA	-	-	-	-	7.70311	132.207	-	-		5.22	2.9	3.29	6.52	9.61	4.49	26.84	70.73	146.28	34.84	4.63	2.03	3.84	6.88	33.24	3.02	20.05	245.31	873.18	1951.99	1.48	9.2	12.17	10.01	21.64	1.48	20.33	838.37	2328.55	1384.34
ENSG00000091262	ABCC6	-	-	-	-	4.09011	3.10655	-	-		70.51	137.37	241.32	241.3	260.4	65.08	278.01	200.4	524.4	201.57	102.92	222.24	279.43	320.71	294.77	57.38	208.71	116.2	173.16	150.26	54.17	222.22	210.35	188.36	210.66	54.17	229.87	226.38	202.81	292.11
ENSG00000091409	ITGA6	-	-	-	-	0.166067	-	-	-		6060.19	7344.63	10367	12222.5	13796.1	5796.23	1229.95	4727.13	5525.55	3588.49	7941.9	6268.32	3257.17	4552.77	4644.33	8093.81	349.03	2835.23	988.62	1148.23	7548.7	3396.13	6870.14	6316.98	3492.72	7548.7	1961.69	5787.62	4589.23	4446.1
ENSG00000091436	ZAK	-	-	-	-	-	2.21835	-	-		860.52	776.84	1706.81	1642.34	1741.09	720.32	1309.52	2138.41	1900.27	2716.26	986.38	740.79	1581.53	1800.47	2239.6	1207.02	2266.37	1675.83	1587.93	2392.85	1185.89	2786.95	3385.52	3900.11	3666.46	1185.89	2517.59	3043.35	2980.45	5551.04
ENSG00000091482	SMPX	-	-	-	-	-	11.3202	-	-		32.64	29.02	57.04	46.74	27.87	28.05	45.06	392.55	320.16	191.62	2.31	9.13	14.4	24.08	5.54	7.05	2.36	129.11	175.62	63.79	14.84	15.33	49.54	25.48	35.64	14.84	16.42	37.38	12.2	8.79
ENSG00000091490	SEL1L3	-	-	-	-	0.176023	-	-	-		3254.04	1532.39	551.75	598.9	449.69	2789.28	993.16	2055.89	2228.71	1602.63	1931.13	1997.1	1513.36	1050.7	1033.92	3441.88	141.5	366.67	729.49	1769.12	2667.87	476.62	508.48	482.28	635.79	2667.87	426.9	521.3	585.57	1310.09
ENSG00000091513	TF	26.2522	13.2015	-	-	13.8691	504.671	-	-		31.34	316.35	11112.9	14420.2	7906.99	23.56	131.34	11636.3	3243.02	109.5	5.78	151.2	852.7	4775.46	1562.51	16.11	47.17	400.24	676.68	68.04	16.33	909.57	6253.87	782.57	178.84	16.33	593.43	16016.3	12695.7	2727.65
ENSG00000091592	NLRP1	-	-	-	-	2.33406	4.62338	-	-		365.62	598.83	893.99	1343.44	3415.89	347.82	849.37	1183.55	2139.01	2947.69	412.82	1352.71	1705.41	2005.97	3425.34	458.04	1215.73	3430.42	3433.76	3695.6	458.62	826.05	1789.68	2200.3	2140.31	458.62	863.17	1182.45	1562.28	2543
ENSG00000091651	ORC6	-	-	-	-	-	0.420299	-	-		2206.79	1841.96	1051.95	955.41	534.24	1833.34	1910.59	483.32	195.96	609.7	1862.9	1596.26	1636.27	1308.65	858.83	1444.6	1825.36	834.04	525.63	387	1785.51	1450.56	1056.07	837.17	826.08	1785.51	1481.63	793.37	588.62	316.53
ENSG00000091656	ZFHX4	-	-	-	-	-	12.2123	-	-		80.96	123.83	354.31	460.86	1202.05	52.73	23.01	717.91	558.9	1906.23	497.24	1620.61	4446.92	4802.12	8070.78	297.98	310.12	3655.07	2989.19	4918.96	120.96	1603.05	5063.94	6348.83	5845.59	120.96	592.65	1347.21	1493.65	1578.75
ENSG00000091664	SLC17A6	-	-	-	-	0.0774059	0.0579569	-	-		28.73	6.77	0	2.17	49	20.2	0	0	0	0	0	2.03	92.18	354.25	486.49	59.39	2.36	0	0	43.94	24.49	2.3	42.59	19.11	33.73	24.49	5.47	5.54	3.05	0
ENSG00000091704	CPA1	-	-	-	-	141.469	550.652	-	-		0	5.8	104.21	76.08	141.25	2.24	85.32	373.69	676.2	281.21	0	3.04	47.05	41.27	33.24	0	117.92	484.16	316.85	228.23	0	114.94	79.1	41.86	82.74	0	69.59	192.46	237.89	212.98
ENSG00000091879	ANGPT2	-	-	-	-	1069.85	-	-	-		0	0	28.52	0	0	0	405.51	0	0	0	0	0	6.72	35.25	0	0	148.58	0	0	0	0	0	0	0	0	0	0	0	0	0
ENSG00000091947	TMEM101	-	-	-	-	2.42617	-	-	-		757.36	847.46	1192.35	1320.61	1198.2	586.8	2115.75	1395.74	1818.85	1053.9	670.69	846.33	708.67	767.82	865.48	653.34	1229.88	1353.06	1462.66	956.86	740.62	986.2	866.59	753.45	756.08	740.62	1429.24	935.99	1004.92	1020.91
ENSG00000091972	CD200	-	-	-	-	0.262194	-	-	-		1425.93	1547.87	529.81	645.63	1066.56	1962.37	740.08	1129.32	1625.65	2671.46	1979.69	1092.92	727.87	857.24	1349.75	2304.32	602.56	1861.75	2551.99	3852.95	2487.54	626.05	737.08	1193.88	1199.03	2487.54	415.95	584.99	744.92	1745.81
ENSG00000091986	CCDC80	-	-	-	-	25.1751	24.8544	-	-		1621.8	1054.48	7099.27	13426.8	19521	1242.05	9378.5	26459	41505.1	50247.6	553.9	696.14	2738.64	5925.05	7384.82	683.54	48728.1	33067.3	28101.3	41944.4	989.97	5617.57	24358.4	35678.9	31539.5	989.97	14561.4	12273.8	11727.4	27444.5
ENSG00000092010	PSME1	-	-	-	-	-	2.391	-	-		736.47	990.63	1354.7	1398.87	1769.92	490.31	1193.52	2150.19	2583.38	2517.17	803.67	927.51	873.83	997.4	1149.17	1105.35	989.32	2236.16	2618.31	1793.22	803.7	1135.62	1177.76	1373.14	1285.58	803.7	989.05	1308.45	1585.15	1371.64
ENSG00000092051	JPH4	-	-	-	-	-	0.119066	-	-		120.13	355.04	105.3	111.95	101.85	308.55	434.27	15.32	46.92	65.95	1129.77	1485.64	510.85	573.5	1135.87	4585.48	1081.3	546.13	1046.34	901.57	1202.21	126.44	107.78	242.96	567.69	1202.21	347.93	159.92	162.4	189.53
ENSG00000092054	MYH7	34.155	-	-	-	-	27.1601	-	-		1.31	7.74	62.52	5.43	43.24	0	69.98	7.07	16.56	0	0	22.33	39.37	29.23	42.11	3.02	14.15	72.3	422.47	421.02	0.74	37.55	1.74	13.65	8.27	0.74	0.78	22.15	11.44	6.84
ENSG00000092067	CEBPE	-	-	-	-	-	110.554	-	-		0	0	1.1	4.35	2.88	2.24	15.34	1.18	8.28	1.24	3.47	3.04	0.96	0	1.11	7.05	2.36	370.54	1845.83	741.39	0	1.53	5.22	3.64	42	0	10.16	640.38	2302.62	139.7
ENSG00000092068	SLC7A8	-	-	-	-	-	0.338466	-	-		8071.11	6115.04	5683.14	4910.73	4499.75	9925.17	8337.4	6170.02	6138.28	3349.59	6362.31	7361.25	3930.31	3469.39	2226.31	12772.9	2098.92	1560.93	3177.09	2409.87	6974.31	2409.94	1572.38	1566.05	1718.35	6974.31	2464.42	2245.82	2238.58	1697.94
ENSG00000092096	SLC22A17	-	-	-	-	3.38894	-	-	-		668.57	839.72	2267.33	2428.19	3953.97	722.56	4950.48	1304.97	2460.55	2035.64	1019.91	1270.51	2033.81	2353.34	4086.92	1438.56	3015.14	2334.29	2220.4	3016.58	811.86	2081.21	1461.12	1549.67	1386.14	811.86	2053.17	1143.68	1310.66	3403.7
ENSG00000092140	G2E3	-	-	-	-	-	0.429789	-	-		1804.61	1787.79	1196.74	984.75	705.28	2292.24	1007.54	1026.77	698.28	1164.64	2804.18	1574.95	1745.74	1758.34	1845.1	2520.76	2026.99	1129.7	611.59	1132.64	4763.58	2783.88	2691.9	2790.87	2417.15	4763.58	1802.97	1924.59	1815.41	2353.47
ENSG00000092200	RPGRIP1	-	-	-	-	-	0.433292	-	-		143.64	69.65	30.71	28.26	35.55	107.71	30.68	29.47	40.02	32.35	104.07	107.57	53.77	51.59	42.11	109.73	45.99	52.93	73.69	59.54	94.25	45.21	72.14	75.53	59.82	94.25	60.99	51.23	74.72	41.03
ENSG00000092201	SUPT16H	-	-	-	-	0.478657	0.452038	-	-		11393	11902.1	6051.71	5641.14	4141.34	11847.1	5624.41	5647.8	4268.37	5456.15	12258.6	12047.5	7491.88	6826.14	5886.58	14525.6	7380.43	6024.22	5205.91	4704.91	13152.3	6990.74	7349.93	6717.37	6630.94	13152.3	5770.13	6061.08	5761.89	4014.29
ENSG00000092345	DAZL	-	-	-	-	0.0369922	0.0134853	-	-		185.42	322.15	10.97	11.96	2.88	47.12	16.3	1.18	0	0	1173.71	654.54	56.65	42.13	119.68	445.96	11.79	2.58	0	4.25	287.94	38.31	1.74	0.91	5.09	287.94	0.78	6.23	5.34	18.56
ENSG00000092421	SEMA6A	-	-	-	-	-	0.107834	-	-		35099.7	18411.9	6186.63	5297.67	2377.19	40362.6	18908.5	3886.62	1933.39	1710.88	16190.2	14391.7	6095.67	5144.33	4994.51	14318.2	3650.71	2292.97	2809.89	2404.2	25773.3	5226	1826.18	1829.03	1774.36	25773.3	5578.57	2424.43	1954.94	1891.38
ENSG00000092445	TYRO3	-	-	-	-	2.58887	-	-	-		4263.42	7908.63	6597.98	5380.28	3719.52	2965.43	14690.4	6214.82	11205.7	4132.24	4939.99	8141.62	3873.65	3081.61	2156.49	4080.12	6003.16	5434.19	7389.47	4363.27	2799.97	3720.27	2167.78	1931.86	1619.07	2799.97	4684.91	3242.04	3323.55	3444.73
ENSG00000092529	CAPN3	-	-	-	-	3.71098	5.00842	-	-		54.84	54.18	143.7	211.95	129.72	78.54	184.06	179.18	481.62	105.76	38.16	25.37	108.51	183.14	224.96	19.13	206.35	202.7	477.73	347.3	44.53	112.64	79.1	119.21	113.92	44.53	133.7	322.61	463.57	220.79
ENSG00000092820	EZR	-	-	-	-	-	2.61476	-	-		39807.1	22190.6	50239	72138.1	72386.1	28805	22167.9	75788.5	97966.8	66143.3	10644.3	15276.6	12153.9	14196.5	11162.6	13401.1	10133.8	51524.7	46747.6	25273.8	14914.1	12282.6	33917.8	39351.5	20886.9	14914.1	16860.8	20772.4	20815.9	22799.1
ENSG00000092847	AGO1	-	-	-	-	0.380931	0.359073	-	-		5323.72	5098.29	2870.64	2708.62	2371.42	6317.95	2420.6	2229.18	2112.79	2794.65	6518.42	3992.16	4025.37	3874.37	3978.32	5878.08	2396.08	1958.58	2224.09	3019.42	6860.03	3422.19	3393.35	3125.73	3607.91	6860.03	2390.93	2600.28	2545.08	2650.47
ENSG00000092850	TEKT2	-	-	-	-	4.39805	-	-	-		23.5	22.25	51.56	70.65	138.37	10.1	136.13	47.15	129.72	94.57	30.07	106.55	115.23	139.29	394.51	49.33	86.08	129.11	143.69	136.09	16.33	85.82	45.2	111.02	58.55	16.33	108.68	46.38	29.74	42.01
ENSG00000092853	CLSPN	-	-	-	-	0.466393	0.381202	-	-		2700.38	2191.2	1361.28	1099.97	623.6	2825.18	699.82	581.17	149.04	994.18	3101.37	2587.7	1873.45	1589.81	1115.92	2636.53	1435.05	1545.43	1046.34	481.97	2748.76	1350.18	1860.08	1335.83	1284.31	2748.76	1665.36	978.22	792.96	178.78
ENSG00000092929	UNC13D	-	-	-	-	-	4.16656	-	-		147.55	131.57	68.01	78.26	294.99	132.4	371.96	208.65	291.18	236.41	188.49	182.66	78.74	45.57	77.57	239.59	110.84	778.53	1977.24	1411.9	181.07	80.46	76.49	42.77	229.11	181.07	146.21	1302.21	2086.85	755.18
ENSG00000092964	DPYSL2	-	-	-	-	0.463816	0.33007	-	-		3878.21	5228.89	2265.14	2155.37	2676.98	5613.34	2385.13	1594.96	1286.17	2048.08	5925.21	4565.52	4451.72	4805.56	5806.79	9199.15	3406.62	2094.14	1644.42	2319.14	6034.06	3993.06	4358.16	3840.06	3772.74	6034.06	3809.22	3146.5	3084.9	3712.41
ENSG00000092969	TGFB2	-	-	-	-	8.10642	51.0522	-	-		158	108.35	386.12	456.51	1586.39	99.86	234.87	3142.77	2663.42	3800.02	86.73	106.55	1213.76	1389.48	2004.67	47.31	1385.53	9197.71	6566.64	7327.41	162.52	1049.8	5309.06	6554.49	5735.49	162.52	860.83	3328.57	4396.33	7766.76
ENSG00000093009	CDC45	-	-	-	-	0.489003	0.362144	-	-		1365.86	780.71	406.96	464.12	257.51	1251.02	535.89	201.58	81.42	365.82	1000.25	918.38	827.74	467.74	402.26	876.83	404.46	438.97	438.43	225.39	794.05	344.82	434.6	372.18	465.23	794.05	481.63	409.15	340.06	57.64
ENSG00000093010	COMT	-	-	-	-	-	2.27896	-	-		838.32	609.47	1032.2	1170.62	1544.12	534.07	941.4	1196.52	2001.01	1841.53	544.65	553.06	754.76	784.16	832.23	444.96	459.88	1297.54	1466.35	1379.29	432.65	383.14	620.61	759.82	696.89	432.65	601.25	697.84	733.48	692.66
ENSG00000094631	HDAC6	-	-	-	-	2.53385	2.10821	-	-		1368.47	1629.13	2572.28	2549.93	2920.08	1326.2	3416.64	2225.64	2950.46	2208.59	1598.09	2461.87	2748.24	2697.27	3054.11	1131.52	2984.48	2821.03	3003.93	2673.53	911.31	2711.08	2041.74	2158.44	1946.83	911.31	2091.48	2000.74	2060.16	1852.3
ENSG00000094804	CDC6	-	-	-	-	0.199481	0.150086	-	-		4481.48	3249.55	1230.74	1157.58	527.52	5128.64	991.25	489.22	114.54	859.8	4493.63	3469.55	1860.97	1304.35	931.97	4910.65	1050.64	881.81	620.19	464.96	4681.2	941.75	1689.72	1303.07	1199.67	4681.2	876.47	821.07	742.63	166.08
ENSG00000094963	FMO2	-	-	-	-	8.27387	12.4435	-	-		2.61	2.9	40.59	76.08	59.57	2.24	69.98	83.7	142.14	44.79	2.31	15.22	16.32	19.78	34.35	5.03	5.9	43.9	15.97	34.02	8.16	17.62	36.51	33.67	54.1	8.16	52.38	67.85	38.89	138.73
ENSG00000094975	SUCO	-	-	-	-	2.22127	-	-	-		4008.79	3516.56	5073.26	3471.64	3118.98	2656.88	4748.21	6194.78	3876.44	2950.18	2845.81	3378.22	4972.18	4685.18	4735.2	2348.61	7971.19	3870.68	2532.34	3892.64	3507.19	7216.02	5663.69	4943.85	5167.79	3507.19	6014.07	5606.24	6021.13	6645.22
ENSG00000095002	MSH2	-	-	-	-	0.266654	0.225516	-	-		7258.91	8402.01	3387.29	3068.39	1511.45	8622.53	4240.12	3301.92	1951.33	1968.45	10260.4	6337.33	3554.85	3090.21	2900.07	16543	3206.17	2757.76	1994.43	1606.1	14425.8	3725.63	3458.54	2861.84	2643.08	14425.8	3028.93	2802.43	2766.96	1469.33
ENSG00000095015	MAP3K1	-	-	-	-	-	3.07507	-	-		1458.57	1502.4	1790.17	2477.1	3502.36	1226.34	1213.65	4355.79	4774.83	5921.51	915.84	1156.85	1571.93	1825.41	1605.73	1049.98	1628.43	4105.66	3148.84	4656.71	1622.99	2821.43	5064.81	6461.67	4530.73	1622.99	1872.56	3431.03	4067.71	5930.09
ENSG00000095066	HOOK2	-	-	-	-	-	0.366802	-	-		1781.1	1778.11	1315.21	1530.39	1212.62	2744.4	2643.96	911.24	1366.21	1051.41	1511.37	1602.34	1381.8	1268.24	1343.1	2458.34	970.46	867.61	1091.78	803.76	1451.56	750.95	424.17	576.92	458.86	1451.56	949.96	645.22	525.33	563.7
ENSG00000095203	EPB41L4B	-	-	-	-	0.268819	0.20024	-	-		890.55	1003.21	285.2	379.34	248.86	1056.92	649.01	460.92	546.48	455.41	971.35	841.26	171.88	246.77	411.13	1509.03	124.99	37.44	24.56	79.38	1581.43	402.29	111.26	169.25	162.93	1581.43	334.64	326.07	471.2	704.38
ENSG00000095303	PTGS1	-	-	-	-	3.82886	24.2545	-	-		30.03	42.57	63.62	127.17	1901.56	71.81	406.47	222.8	672.06	1042.7	50.88	189.76	55.69	112.64	134.09	113.76	458.7	2852.01	10543.2	6380.47	94.99	229.88	309.43	225.67	1515.33	94.99	201.72	3685.11	3742.9	2923.04
ENSG00000095319	NUP188	-	-	-	-	0.45022	0.367074	-	-		5249.29	5442.69	3460.78	3325.99	2686.59	6057.65	3123.29	1985.16	2346.01	2217.3	5239.48	4258.04	3412.73	2895.89	2342.66	5857.94	2973.87	2092.85	1920.75	2273.78	5099.01	2055.15	2942.23	2473.29	2445.16	5099.01	1516.81	2120.51	2054.82	1440.03
ENSG00000095321	CRAT	-	-	-	-	2.61039	3.1042	-	-		382.6	526.27	2090.73	2171.68	2248.43	352.31	1609.58	1360.38	1871.29	1516.77	489.14	885.91	1025.55	1451.38	1214.55	444.96	720.47	1147.78	1490.91	1383.55	429.68	832.94	961.33	869.02	866.18	429.68	854.57	1273.83	1284.74	1194.81
ENSG00000095370	SH2D3C	-	-	-	-	2.75658	-	-	-		169.75	248.63	173.31	195.65	298.83	171.67	448.65	55.41	46.92	60.97	84.41	218.18	299.6	370.58	349.07	164.09	307.76	401.53	661.94	586.87	132.09	147.89	293.79	253.88	341.13	132.09	524.63	568.38	529.91	388.83
ENSG00000095587	TLL2	-	-	-	-	0.0683877	0.027595	-	-		395.66	79.33	26.33	20.65	14.41	665.34	25.88	4.72	9.66	6.22	171.14	172.51	54.73	56.75	106.38	308.05	37.73	10.33	2.46	12.76	263.45	30.65	23.47	19.11	46.46	263.45	21.11	18	9.91	23.45
ENSG00000095596	CYP26A1	-	-	-	-	0.231523	0.0187878	-	-		1136.04	2651.69	325.79	318.47	47.08	1319.47	312.52	37.72	1.38	9.95	4847.48	3239.19	552.14	399.82	547.43	863.74	293.61	5.16	1.23	174.36	1320.95	275.86	125.16	85.54	148.29	1320.95	200.16	22.15	36.6	37.12
ENSG00000095637	SORBS1	-	-	-	-	0.46233	-	-	-		3682.34	2303.42	1247.2	1111.92	1013.72	2799.38	946.19	643.64	619.62	497.71	1879.09	1367.93	1340.51	1608.73	1183.52	1705.34	928.01	560.33	255.44	1002.22	2413.33	1404.58	1533.26	1512.36	1601.89	2413.33	1304.14	2313.66	1567.61	2282.16
ENSG00000095739	BAMBI	-	-	-	-	6.85549	2.3453	-	-		5876.07	6007.66	8093.08	7548.7	6413.8	3629.65	19050.3	6266.69	5384.79	13036.3	1591.16	3858.21	4481.49	4418.64	3023.08	1151.66	18608.5	4075.96	4637.3	7952.56	2982.52	12376.9	7170.01	7800.23	7554.4	2982.52	15226	7717.75	6618.13	9886.74
ENSG00000095752	IL11	-	-	-	-	4.03238	4.63138	-	-		92.71	77.39	390.5	343.47	664.92	77.42	379.63	111.99	247.02	660.71	68.23	87.27	120.03	202.92	301.42	52.35	200.46	552.59	514.57	796.67	101.67	330.26	564.11	545.07	343.67	101.67	347.93	398.76	375.89	920.29
ENSG00000095917	TPSD1	-	-	-	-	-	0.0235127	-	-		0	7.74	1.1	2.17	4.8	3.37	22.05	1.18	2.76	0	20.81	43.64	11.52	12.04	22.16	40.27	11.79	0	0	8.51	3.71	3.83	0	4.55	0	3.71	0	0	6.86	1.95
ENSG00000095951	HIVEP1	-	-	-	-	-	-	-	2.64106		1256.17	1498.53	1179.19	1303.22	2265.73	1242.05	1057.39	1395.74	1048.81	2467.4	1557.62	1378.08	1775.5	1670.64	1800.77	1291.59	1344.25	1327.24	1306.7	4196	1271.23	1531.02	2395.51	2724.44	2756.37	1271.23	1240.81	1363.14	1381.57	3155.55
ENSG00000095970	TREM2	-	-	-	168.901	-	-	-	-		11.75	5.8	2.19	5.43	1008.91	8.98	0.96	8.25	17.94	84.61	3.47	4.06	7.68	1.72	0	0	3.54	36.15	451.94	612.39	11.87	6.9	15.65	3.64	805.72	11.87	3.91	37.38	134.19	308.72
ENSG00000096063	SRPK1	-	-	-	-	0.441182	0.430295	-	-		5160.5	4241.15	2598.6	2053.2	1432.65	6048.67	2036.18	2226.82	1516.63	2087.9	4734.15	3795.29	3804.51	3538.18	2898.96	5728.08	3340.59	2429.83	1966.19	2619.67	5391.4	2711.85	2828.37	2580.66	2315.96	5391.4	2142.3	2673.66	3466.13	2475.59
ENSG00000096092	TMEM14A	-	-	-	-	-	3.3612	-	-		254.63	224.44	457.42	601.07	317.09	225.52	255	618.89	554.76	567.39	268.28	283.12	331.29	470.32	462.11	207.38	404.46	1136.16	744.23	289.18	307.97	546.35	1141.26	1097.42	704.53	307.97	619.23	716.53	588.62	511.92
ENSG00000096384	HSP90AB1	-	-	-	-	-	0.435395	-	-		75537.6	74435	37827.3	36002.2	29504.4	84227	55274.9	34616.5	35428.9	35032.6	73707.8	74182.8	39362.6	40014.5	39008.6	117046	69033.4	45443.7	46477.4	36856.8	110992	67324.2	48414.3	52005.5	41693	110992	73559	54904.8	47868.6	50800.5
ENSG00000096433	ITPR3	-	-	-	-	-	0.173669	-	-		3602.69	3090.9	1261.46	1539.09	910.9	3372.72	4638.92	849.94	1046.05	1678.53	3048.17	2161.49	1306.9	1306.93	1267.74	4029.79	709.86	397.66	930.9	725.79	2970.65	703.44	373.75	667.01	481.14	2970.65	465.21	541.38	516.18	934.94
ENSG00000096696	DSP	-	-	-	-	3.27764	5.80761	-	-		26297.4	20383.5	40524.6	54586.5	39697.3	20415.8	39502.2	129219	112403	84310.9	9542.31	17450.2	22327.8	26010.5	15569.7	6272.7	53566.2	52343.3	29015	24115.7	11480.4	44821.8	41919.7	41251.5	26462	11480.4	31381.5	38195.5	28175.9	30435.9
ENSG00000096717	SIRT1	-	-	-	-	0.378787	0.355706	-	-		3476.02	4241.15	1167.12	978.23	892.65	3686.88	1063.15	1248.39	897.01	1017.82	5355.12	4238.75	1517.2	1520.17	1817.39	3325.1	1575.37	1062.57	885.46	1308.42	3890.86	2080.44	1887.03	1796.27	1769.27	3890.86	1459.73	1535.52	1430.37	2197.16
ENSG00000097021	ACOT7	-	-	-	-	0.321363	0.185299	-	-		3303.66	2340.18	1339.34	1626.04	950.3	3841.71	1611.5	664.86	877.69	1226.86	2556.72	1909.82	1239.68	1068.76	878.78	3623.09	742.88	779.82	782.3	542.93	3001.82	442.14	840.51	711.59	682.25	3001.82	995.31	481.84	465.1	375.15
ENSG00000097033	SH3GLB1	-	-	-	-	2.18964	2.22004	-	-		2082.74	2211.51	3557.31	3156.43	4687.12	1869.24	3876.79	4905.13	4266.99	7495.52	2213.28	2204.11	3725.77	4004.2	4143.43	1985.2	5902.93	4455.54	4690.11	10868.5	2720.56	5872.74	5898.37	6050.36	7323.37	2720.56	4483.19	5120.94	6344.41	11037.6
ENSG00000097046	CDC7	-	-	-	-	-	0.323739	-	-		2004.39	2093.49	979.55	707.59	398.76	1919.73	762.13	554.05	178.02	420.57	3044.71	2263.98	1688.12	1485.78	1193.5	2760.35	1719.23	805.64	461.76	503.24	3142.82	1985.42	1621.92	1251.2	1287.49	3142.82	1540.26	1152.68	885.21	463.07
ENSG00000099139	PCSK5	-	-	-	-	2.64448	7.15408	-	-		600.67	712.99	3511.24	3664.03	2448.29	561	790.89	4326.32	3038.78	1722.08	597.84	809.8	1709.25	2253.6	1285.47	545.63	1481.04	4088.88	2054.61	3008.08	627.82	2098.06	4019.17	2866.39	2475.7	627.82	2279.12	3903.87	2784.5	3058.83
ENSG00000099194	SCD	-	-	-	-	-	0.460039	-	-		37311.8	26685.2	42582.4	37600	39008.4	56859.3	37242.7	37041.3	26309.9	11449.8	24593.5	24353.8	30054.9	67157.4	34385.3	61827	36194.7	17853.2	12834.9	9022.82	59462	21497.9	44930.5	67474.9	26938.1	59462	23094.6	26459.7	31860.8	17815.7
ENSG00000099250	NRP1	-	-	-	-	20.3874	13.2821	-	-		656.81	1596.24	3841.42	4004.23	9695.16	486.95	4147.13	3352.61	979.81	1871.39	301.81	493.19	2519.7	3030.02	1881.67	114.76	8407.49	2675.13	3029.72	5752.49	489.05	6530.2	7949.68	4881.06	13588.4	489.05	9495.69	8346.36	8946.68	7255.82
ENSG00000099260	PALMD	-	-	-	-	-	53.724	-	-		7.83	3.87	38.39	80.43	75.91	3.37	0.96	38.9	30.36	82.12	2.31	2.03	31.69	56.75	65.38	0	8.25	103.29	106.84	86.47	2.97	22.22	211.21	205.65	234.84	2.97	96.17	197.31	148.68	251.08
ENSG00000099282	TSPAN15	-	-	-	-	4.85544	12.1246	-	-		406.1	374.39	2018.33	1903.21	3234.28	385.97	828.28	3582.48	5656.65	2834.46	265.96	291.24	940.09	1054.14	947.48	394.62	2292.31	7548.99	4548.88	1703.92	333.95	1921.05	1652.34	1618.83	1557.34	333.95	2249.41	2264.51	2112.01	1480.08
ENSG00000099284	H2AFY2	-	-	-	-	3.32537	-	-	-		2672.96	4067.02	3424.59	2780.35	1380.77	1788.46	5197.81	1777.68	1023.97	1267.92	2914.04	5036.38	4561.19	4019.68	3164.92	941.26	5439.52	2930.77	2550.76	1682.65	1030.04	1798.45	1430.7	1455.04	1038.01	1030.04	1801.41	854.99	597.77	336.07
ENSG00000099337	KCNK6	-	-	-	-	-	2.53742	-	-		471.39	436.3	931.29	921.71	1399.02	437.58	893.46	633.03	1019.83	1235.57	285.62	374.46	292.88	395.52	506.43	481.2	525.91	2333	2531.11	1963.33	626.34	571.64	625.82	813.51	919.64	626.34	478.5	920.07	1229.08	1834.71
ENSG00000099338	CATSPERG	-	-	-	-	4.09744	-	-	-		155.39	80.3	459.61	428.25	284.42	124.54	516.71	147.35	178.02	158.02	80.95	118.73	756.68	550.29	613.92	39.26	107.3	117.49	191.58	147.43	66.05	156.32	36.51	114.66	114.56	66.05	315.09	118.38	112.84	283.32
ENSG00000099365	STX1B	-	-	-	-	-	0.238107	-	-		158	237.98	92.14	106.52	170.07	173.91	439.06	42.44	80.04	87.1	274.06	415.05	301.52	309.54	362.37	596.97	285.36	147.18	250.53	175.78	333.95	119.54	78.23	154.69	159.74	333.95	248.63	72	56.42	79.13
ENSG00000099385	BCL7C	-	-	-	-	2.41201	2.37445	-	-		831.79	1132.84	1658.54	1591.26	1320.23	676.56	1305.68	1532.49	1477.99	1321.42	1054.6	1019.86	1333.79	1283.72	1119.25	607.04	1317.13	1887.57	1796.71	1077.35	663.44	1088.88	1150.82	950	1037.38	663.44	2042.22	1167.22	1043.04	696.57
ENSG00000099622	CIRBP	-	-	-	-	-	2.27063	-	-		7232.79	6068.6	6036.35	7469.35	9332.91	4444.22	8612.53	10295.9	11340.9	9671.76	5651.15	9142.19	6631.49	6468.46	7338.28	6059.28	8763.6	13427.3	15510.9	11366.1	3755.06	8917.92	6665	8287.06	7737.69	3755.06	9508.99	8414.89	9408.73	7894.74
ENSG00000099783	HNRNPM	-	-	-	-	0.286152	0.473712	-	-		22472.7	26462.7	14774.4	13065.9	8881.31	22576.8	4811.48	10765.1	7188.46	10438.2	24305.6	18556.3	11917.7	10950.7	8463.07	29486	6441.81	15119.9	10301.3	7301.89	20347.8	7916.4	11137	8776.62	9067.82	20347.8	9340.1	8154.59	6576.96	2813.62
ENSG00000099814	CEP170B	-	-	-	-	-	0.331659	-	-		3705.84	3616.2	2554.73	2833.61	3094	4050.4	2446.48	1618.54	1682.23	2790.91	2608.76	2822.12	2435.2	1990.49	1742.04	3718.72	1071.87	1097.42	1193.71	1518.22	2539.49	718	1228.18	1117.44	1024.01	2539.49	756.06	678.45	857.76	1165.5
ENSG00000099821	POLRMT	-	-	-	-	-	0.379556	-	-		2671.65	3087.03	1983.23	1892.34	1642.12	3367.11	2619.04	1031.48	1215.79	1134.78	2446.87	2638.44	1720.77	1495.23	1683.31	3241.55	1672.06	1327.24	1323.89	1063.18	2989.94	1427.57	1088.23	980.94	938.09	2989.94	1486.32	1256.52	1054.48	1127.4
ENSG00000099822	HCN2	-	-	-	-	-	0.19095	-	-		208.93	164.46	96.53	164.13	171.03	235.62	277.05	23.58	49.68	107.01	213.93	369.38	229.5	162.51	200.58	179.19	132.07	40.02	62.63	146.01	222.63	85.06	36.51	64.61	88.46	222.63	118.84	56.08	41.17	122.12
ENSG00000099834	CDHR5	-	-	-	-	7.55787	-	-	-		16.98	18.38	25.23	43.48	65.34	10.1	68.06	43.62	16.56	17.42	26.6	37.55	96.03	105.76	135.2	4.03	100.23	12.91	38.07	76.55	16.33	55.17	40.85	11.83	17.18	16.33	62.55	91.38	160.88	158.27
ENSG00000099840	IZUMO4	-	-	-	-	5.41564	3.68612	-	-		11.75	33.86	77.88	88.04	95.13	20.2	141.88	21.22	96.6	80.88	20.81	45.67	72.98	72.23	115.25	17.11	83.72	86.5	141.23	83.64	15.58	65.13	43.46	36.4	46.46	15.58	58.64	85.15	44.22	28.33
ENSG00000099864	PALM	2.65146	-	-	-	10.5613	7.96691	-	-		680.32	1106.72	4988.79	5892.22	5857.45	700.12	7707.57	5791.62	7827.41	6232.58	745.85	1814.43	3170.75	3451.33	4060.32	509.39	6937.06	5317.99	6770.51	5432.12	607.78	2406.87	2817.94	3135.74	2340.78	607.78	4426.11	3246.88	3225.96	3895.1
ENSG00000099866	MADCAM1	-	-	-	-	3.47165	-	-	-		20.89	52.24	76.78	77.17	93.2	32.54	206.11	54.23	57.96	58.48	45.1	99.45	93.14	63.63	118.57	78.52	97.87	87.79	94.56	73.71	43.04	67.43	59.97	37.31	55.37	43.04	227.52	290.77	302.7	102.58
ENSG00000099889	ARVCF	-	-	-	-	-	0.277078	-	-		1681.86	1825.52	1024.52	1170.62	1081.94	2334.87	2117.66	657.79	805.92	848.6	2112.68	2743.98	1994.44	1665.48	2655.17	2886.19	846.64	799.18	1079.5	722.96	1410	743.29	412.87	631.52	465.23	1410	382.33	368.3	273.72	397.62
ENSG00000099901	RANBP1	-	-	-	-	0.463003	0.353745	-	-		5126.55	4570.08	2413.23	2267.33	1534.51	5556.12	2524.13	1411.07	1110.91	2296.93	4942.3	4609.15	2703.11	2441.9	2177.55	6432.76	2570.59	2890.75	2295.32	1591.93	7087.85	2865.87	3366.4	2578.84	2513.89	7087.85	3670.83	2392.59	1989.25	1319.86
ENSG00000099940	SNAP29	-	-	-	-	-	3.33863	-	-		861.82	929.69	2147.77	2220.59	2101.42	722.56	1191.61	2592.26	3995.12	2224.77	735.45	747.9	983.3	1081.66	1037.24	536.57	1182.71	1967.62	1866.71	1647.21	647.12	1272.02	1835.74	1594.26	1622.89	647.12	1387.8	1753.59	1829.9	1543.58
ENSG00000099953	MMP11	-	-	-	-	5.09089	3.32192	-	-		131.89	269.91	660.35	768.46	425.66	153.71	1039.18	1437	1357.93	582.32	309.91	421.14	290.96	389.5	347.96	415.76	2273.44	803.06	896.51	676.18	241.93	332.56	472.84	592.39	692.43	241.93	778.73	436.84	347.68	381.01
ENSG00000099954	CECR2	-	-	-	-	0.484283	0.147857	-	-		11244.2	11609	2798.24	2494.49	1109.8	10862	5625.37	1424.03	905.29	793.85	12637.9	11953.1	6343.42	5036.85	4430.45	9929.01	4577.54	998.01	800.72	982.37	9305.27	5180.03	1936.57	1829.03	1541.43	9305.27	4290.07	1995.21	1167.32	1434.16
ENSG00000099957	P2RX6	-	-	-	-	23.2393	46.654	-	-		23.5	37.73	372.95	609.77	409.33	17.95	196.52	485.68	1235.11	278.72	35.85	82.2	155.56	198.62	181.74	13.09	232.3	706.23	914.93	455.04	8.16	372.41	361.59	422.22	215.75	8.16	465.99	584.99	494.07	263.78
ENSG00000099958	DERL3	-	-	-	-	-	0.358707	-	-		171.06	146.08	57.04	72.82	37.47	278.25	127.5	43.62	20.7	58.48	181.55	217.16	85.46	115.22	131.87	289.93	142.68	111.03	218.6	90.72	120.96	75.86	87.79	127.4	89.1	120.96	39.87	90.69	144.1	7.82
ENSG00000099960	SLC7A4	-	9.53672	-	-	-	178.327	-	-		79.65	32.89	1010.26	2786.88	1854.48	19.07	38.35	5264.68	45555.4	2288.23	4.63	29.43	109.47	200.34	139.63	21.14	4.72	1442.15	2920.42	775.41	5.94	85.06	292.05	491.38	402.22	5.94	210.32	1388.75	2302.62	618.41
ENSG00000099992	TBC1D10A	-	-	-	-	-	3.43197	-	-		254.63	133.5	455.22	457.6	675.49	160.45	264.59	574.09	728.64	564.9	168.83	130.91	268.87	303.52	231.61	65.43	153.29	299.53	287.37	416.76	79.41	141.76	144.29	121.03	173.74	79.41	157.15	164.77	183.75	337.05
ENSG00000099994	SUSD2	-	3.408	-	-	2.85158	3.94846	-	-		330.37	325.05	1406.25	904.32	315.16	208.69	341.28	1260.17	408.48	608.45	149.17	292.26	601.12	818.55	316.94	155.03	453.98	284.04	222.29	49.61	233.02	195.4	761.42	241.14	68.73	233.02	893.67	794.07	327.86	108.44
ENSG00000099995	SF3A1	-	-	-	-	0.480843	0.47883	-	-		7158.36	7687.09	4465.56	4703.13	4025.08	7585.81	3863.37	4122.39	3499.7	3547.43	6750.85	6757.45	4573.68	4365.33	4235.41	8288.1	3767.45	2925.6	3519.73	3525.49	6722.74	4217.58	4193.01	4049.35	3738.38	6722.74	3168.88	3694.11	3852.7	4353.29
ENSG00000099998	GGT5	-	-	-	-	15.4444	51.2693	-	0.238023		18.28	22.25	1085.95	906.5	681.26	6.73	290.47	1972.19	2450.89	588.54	1.16	8.12	300.56	378.32	227.17	7.05	347.86	2276.19	1531.44	323.21	112.8	462.06	437.21	336.69	185.2	112.8	1290.85	2199.43	2134.12	540.25
ENSG00000100024	UPB1	-	-	-	-	15.7146	7.15208	-	-		20.89	29.99	57.04	27.17	36.51	4.49	60.4	17.68	5.52	8.71	4.63	37.55	58.58	101.46	34.35	5.03	24.76	10.33	11.05	69.46	1.48	48.28	13.91	27.3	7	1.48	82.88	48.46	53.37	72.29
ENSG00000100027	YPEL1	-	-	-	-	-	0.457045	-	-		340.81	235.08	91.04	152.17	155.66	293.96	478.37	95.49	104.88	176.69	629.06	913.31	917.04	791.04	1009.54	456.03	288.9	229.81	325.45	318.95	286.45	395.4	184.27	400.39	372.95	286.45	439.41	145.38	107.51	130.91
ENSG00000100033	PRODH	-	-	-	-	-	0.0421726	-	-		10775.4	3118.95	496.9	704.33	180.64	5475.33	3321.73	108.45	222.18	16.18	2264.16	2434.47	1014.02	532.23	538.57	857.7	89.62	27.11	2.46	65.21	1429.3	529.5	54.76	62.79	66.19	1429.3	343.24	189	130.38	63.5
ENSG00000100034	PPM1F	-	-	-	-	2.06237	-	-	-		1569.56	1486.92	2215.78	2619.49	3228.52	1477.67	4089.61	2100.68	2261.83	1856.46	1497.49	2113.8	2225.86	2142.68	1986.94	1837.21	2983.3	2628.65	2646.55	2251.1	1392.93	2053.62	1973.08	1827.21	2080.48	1392.93	2580.92	2908.35	2818.81	1561.17
ENSG00000100038	TOP3B	-	-	-	-	-	0.461744	-	-		1124.29	1002.24	800.75	819.54	856.13	1558.45	1285.55	486.86	600.3	574.86	1145.96	959.99	1365.48	867.56	1145.84	1225.14	918.57	605.52	666.86	674.76	1069.37	744.05	617.13	588.75	635.15	1069.37	899.14	672.22	545.92	644.79
ENSG00000100053	CRYBB3	-	-	-	-	-	0.100058	-	-		22.2	26.12	12.07	10.87	16.33	79.66	22.05	1.18	2.76	7.47	16.19	13.19	25.93	27.51	17.73	39.26	25.94	10.33	8.6	4.25	66.79	19.92	11.3	8.19	5.09	66.79	49.26	6.92	4.57	12.7
ENSG00000100055	CYTH4	-	-	-	195.542	-	72.5422	-	-		0	6.77	3.29	3.26	2755.77	1.12	1.92	20.04	34.5	135.63	1.16	6.09	0.96	3.44	2.22	7.05	2.36	227.23	1054.94	1365.12	3.71	14.56	27.81	11.83	887.82	3.71	25.8	613.38	1388.44	731.74
ENSG00000100060	MFNG	-	-	-	-	-	7.35714	-	-		32.64	15.48	34	31.52	495.81	22.44	305.81	50.69	46.92	32.35	55.51	182.66	175.73	225.27	279.26	151	153.29	560.33	1034.06	669.09	71.98	51.34	70.4	42.77	304.85	71.98	321.34	1185.91	1315.24	598.87
ENSG00000100065	CARD10	-	-	-	-	-	0.402956	-	-		923.2	940.33	703.13	732.59	715.85	837.01	1031.51	264.06	252.54	527.57	824.49	750.94	637.61	609.62	431.08	887.9	462.23	362.8	663.17	486.23	650.83	334.86	292.05	296.65	288.3	650.83	495.7	323.3	298.12	384.92
ENSG00000100068	LRP5L	-	-	-	-	-	0.378327	-	-		420.47	250.56	142.6	198.91	314.2	567.73	309.64	120.24	113.16	171.71	435.95	183.68	434.03	264.83	191.71	279.86	249.98	153.64	264.04	243.82	309.46	154.79	125.16	179.26	165.47	309.46	227.52	159.92	204.34	183.67
ENSG00000100078	PLA2G3	-	-	-	-	-	0.0130714	-	-		476.61	220.57	73.49	100	23.06	875.16	188.85	3.54	2.76	2.49	355	152.22	106.59	331.89	227.17	1679.16	27.12	23.24	2.46	2.84	961.77	24.52	79.97	186.54	48.37	961.77	0	18.69	12.96	8.79
ENSG00000100079	LGALS2	-	-	-	-	24.1544	11.2519	-	-		22.2	79.33	261.07	174.99	186.41	12.34	282.8	66.01	38.64	146.82	19.66	38.56	114.27	159.07	128.55	1.01	43.63	59.39	176.85	299.11	6.68	29.12	81.7	64.61	77.64	6.68	153.24	96.23	62.52	72.29
ENSG00000100095	SEZ6L	-	-	-	-	-	0.18768	-	-		105.77	389.87	264.36	280.43	115.3	106.59	446.73	30.65	13.8	12.44	77.48	613.94	641.45	828.01	613.92	145.97	51.88	21.95	28.25	150.26	339.14	387.74	68.67	64.61	241.84	339.14	308.83	56.77	46.51	66.43
ENSG00000100097	LGALS1	-	-	-	-	12.7376	8.25527	-	-		528.85	283.45	1280.11	796.72	4248	399.43	3004.42	1190.62	1408.99	5503.44	319.16	682.95	957.37	789.32	1028.38	231.54	1466.89	2472.43	4387.99	4496.53	148.42	2288.1	5145.65	4154	5105.42	148.42	5438.62	2720.04	4125.66	4881.82
ENSG00000100100	PIK3IP1	-	-	-	-	3.42499	7.15205	-	-		151.47	105.45	366.37	623.9	1346.18	68.44	356.62	1307.33	3386.54	1325.15	97.13	226.3	161.32	357.69	527.49	118.79	330.17	370.54	896.51	1285.73	109.09	311.87	206.87	474.09	410.5	109.09	322.13	427.15	857.76	1267.11
ENSG00000100101	RP1-37E16.12	-	-	-	-	-	0.0289451	-	-		355.18	46.44	41.68	100	35.55	430.85	80.53	9.43	121.44	23.64	319.16	104.52	75.86	36.97	57.62	218.45	37.73	5.16	27.02	4.25	0	8.43	1.74	0	0.64	0	12.51	4.15	4.57	0.98
ENSG00000100122	CRYBB1	-	-	-	-	0.161923	-	-	-		50.93	92.87	28.52	19.56	182.56	48.25	15.34	8.25	9.66	6.22	123.73	74.08	14.4	22.36	13.3	111.74	4.72	19.37	84.74	43.94	74.21	2.3	0.87	5.46	94.19	74.21	17.2	54.69	43.46	10.75
ENSG00000100147	CCDC134	-	-	-	-	-	0.436535	-	-		291.19	287.32	187.57	227.17	228.69	417.38	219.53	165.04	260.82	171.71	279.84	178.6	217.02	232.15	183.96	299.99	215.79	138.15	127.72	137.5	308.72	122.6	162.54	158.33	159.74	308.72	196.25	141.23	144.1	173.9
ENSG00000100154	TTC28	-	-	-	-	2.49178	2.66733	-	-		1623.1	1733.61	3932.46	4546.61	3986.64	1712.16	3574.82	5050.13	6200.38	4887.52	2761.4	3277.75	4413.31	4682.6	4406.07	1651.98	4470.24	4902.26	4028.16	5712.8	1645.25	4108.01	3910.52	5206.83	4847.67	1645.25	4350.27	3303.65	2831.01	3667.47
ENSG00000100162	CENPM	-	-	-	-	-	0.404926	-	-		437.44	537.88	382.83	357.6	191.21	554.27	371.96	110.81	55.2	345.91	600.15	457.67	380.26	281.16	182.85	625.16	275.93	352.47	322.99	127.58	435.62	180.07	262.5	189.27	195.38	435.62	259.58	186.23	174.6	43.96
ENSG00000100167	SEPT3	-	-	-	-	0.28808	0.0669043	-	-		1437.68	2396.29	587.95	524.98	558.26	1479.91	794.72	88.41	97.98	144.34	2834.25	2834.29	1296.34	1645.7	1868.37	3194.23	739.34	185.92	163.34	348.72	2180.31	742.52	688.4	885.4	834.36	2180.31	426.11	180.69	144.87	172.92
ENSG00000100196	KDELR3	-	-	-	-	3.89531	5.35174	-	-		340.81	428.57	2198.23	2182.55	3011.36	329.87	1248.17	1644.47	2058.97	5077.89	291.4	357.2	922.8	1463.42	1914.91	264.76	1369.02	1993.44	1641.97	2792.61	388.86	1760.14	3180.39	2758.11	2723.91	388.86	1186.86	1586.75	1974	6673.55
ENSG00000100207	TCF20	-	-	-	-	-	0.464953	-	-		4864.08	4668.75	3072.47	3108.61	2727.91	4961.46	4308.18	2356.49	2677.22	2656.53	4408.06	4716.72	3696.01	3703.26	3221.44	5048.56	3828.77	1994.73	2044.78	2777.02	4313.86	3324.1	2748.4	3615.3	2766.55	4313.86	2698.2	2258.97	2515.35	2351.52
ENSG00000100218	RTDR1	-	-	-	-	-	6.24672	-	-		37.87	21.28	17.55	73.91	73.03	16.83	97.78	86.05	91.08	83.37	28.91	50.74	99.87	138.43	182.85	19.13	93.15	178.17	288.6	121.91	9.65	22.22	27.81	73.71	52.19	9.65	10.16	18	20.59	10.75
ENSG00000100221	JOSD1	-	-	-	-	-	2.54278	-	-		1488.61	1327.3	3561.7	3703.15	4335.44	1299.27	1522.34	3706.26	3869.54	3548.68	1172.55	1460.27	2404.47	2521	2289.47	1221.12	1748.71	2526.66	3039.54	2857.82	1020.4	2046.72	3036.98	2812.71	2518.98	1020.4	1667.71	2702.74	3118.45	3170.21
ENSG00000100228	RAB36	-	-	-	-	-	4.9215	-	-		88.79	73.52	187.57	303.25	254.63	75.17	139	534.01	785.22	856.06	146.86	257.76	299.6	312.98	420	121.81	112.02	473.83	465.45	364.31	48.24	114.18	278.14	342.15	332.22	48.24	136.04	189.69	194.43	168.04
ENSG00000100243	CYB5R3	-	-	-	-	-	2.09558	-	-		3940.89	4413.35	7958.16	8389.98	7525.52	3451.26	6993.37	7483.24	12204.8	8344.12	3159.19	4218.46	3887.1	4536.43	3408.72	3520.4	4479.67	7896.29	12085.7	6651.23	2843.01	3253.61	5166.51	4123.97	4014.59	2843.01	4509.77	5028.86	6986.4	4959.98
ENSG00000100258	LMF2	-	-	-	-	-	2.40668	-	-		1431.15	1587.53	4113.45	4319.44	4291.24	1506.84	2643.96	3215.86	4538.85	4321.37	1218.81	1758.62	1922.42	2036.06	1929.32	1096.29	2116.61	3213.52	3215.16	2618.25	869.01	1615.31	2024.36	1573.33	1600.62	869.01	1867.08	1860.9	1976.29	2558.63
ENSG00000100271	TTLL1	-	-	-	-	2.39622	-	-	-		101.85	173.17	261.07	306.51	258.47	168.3	417.01	325.36	264.96	312.31	252.09	364.31	494.53	501.28	587.33	306.03	453.98	426.06	448.26	395.5	187.75	383.14	345.07	342.15	330.94	187.75	704.46	279.69	234.84	292.11
ENSG00000100284	TOM1	-	-	-	-	2.05808	3.28893	-	-		927.11	1100.92	1846.12	2171.68	2318.58	736.03	1667.1	3068.51	4424.31	2272.05	805.99	1187.3	990.02	1191.72	1168.01	688.58	1419.72	2116.09	2065.66	2225.58	595.91	1044.43	961.33	920.89	1062.83	595.91	1047.69	1408.83	1713.24	2415.02
ENSG00000100290	BIK	-	-	-	-	2.10647	-	-	-		177.59	262.17	119.56	110.87	142.21	99.86	144.76	146.18	97.98	63.46	136.45	272.98	106.59	97.16	117.47	60.4	161.55	71.01	76.14	65.21	69.02	105.75	47.81	32.76	42	69.02	172.79	79.61	64.05	63.5
ENSG00000100297	MCM5	-	-	-	-	0.29108	0.190995	-	-		10622.6	9679.97	2991.3	3230.34	1638.28	10043	4320.65	1277.86	710.7	1989.6	8119.98	7915.32	3226.44	2334.42	1822.93	10377	1900.82	2079.94	2555.67	1102.87	6285.64	1580.06	1972.21	1368.59	1487.97	6285.64	1529.32	1707.21	1781.86	360.49
ENSG00000100298	APOBEC3H	-	-	-	-	5.30975	-	-	-		6.53	0.97	1.1	4.35	19.22	6.73	21.09	1.18	1.38	0	8.09	25.37	6.72	10.32	21.06	8.05	50.7	3.87	12.28	19.85	3.71	16.86	10.43	4.55	3.82	3.71	25.02	5.54	3.05	14.65
ENSG00000100299	ARSA	-	-	-	-	3.07922	4.96132	-	-		432.22	556.26	2132.41	2683.62	3237.17	370.26	1500.29	2436.65	4583.01	2461.18	395.48	494.2	888.23	1005.99	1023.95	429.86	944.52	2098.02	2308.82	1576.34	330.24	945.58	966.55	843.54	1091.47	330.24	1016.42	1029.45	1321.34	1017.98
ENSG00000100300	TSPO	-	4.39972	-	-	2.24166	4.24495	-	-		250.71	120.93	1232.94	1615.17	2076.44	263.67	626.96	833.44	1353.79	1795.49	213.93	149.17	502.21	566.62	615.03	358.38	504.69	1487.33	2860.24	1458.68	279.03	302.68	791.84	1080.13	884	279.03	874.9	1475.98	2266.79	1081.48
ENSG00000100304	TTLL12	-	-	-	-	0.264557	0.214471	-	-		4020.54	5382.71	2468.07	2312.98	1484.54	6525.52	2620	1474.72	1805.05	1540.41	3874.97	3584.22	1803.35	1448.8	1446.16	6886.78	1271.15	1328.53	1649.34	1202.1	5718.67	1113.4	1132.56	903.6	915.82	5718.67	1146.99	1270.37	1506.62	755.18
ENSG00000100311	PDGFB	-	2.63227	-	-	-	-	-	-		624.17	159.62	503.49	626.07	1405.75	388.21	1295.14	670.76	891.49	1995.82	54.35	163.38	444.6	516.75	406.7	233.55	281.82	449.3	900.2	959.69	218.92	183.14	386.79	426.77	442.32	218.92	492.57	504.69	557.36	811.85
ENSG00000100312	ACR	-	-	-	-	36.4289	34.3063	-	-		1.31	0.97	0	5.43	5.77	0	9.59	10.61	6.9	2.49	0	3.04	12.48	12.04	16.62	0	10.61	6.46	18.42	22.68	0.74	40.61	5.22	24.57	9.55	0.74	16.42	17.31	26.69	74.25
ENSG00000100321	SYNGR1	-	-	-	-	2.41574	2.01108	-	-		635.92	650.1	1914.13	2410.8	2345.48	705.73	3149.17	1833.09	3073.28	1302.76	506.49	1094.95	1774.54	2122.05	2311.64	1027.83	1753.43	1940.5	2279.35	1888.2	933.57	1821.44	1286.41	1549.67	1136.02	933.57	1499.61	1551.44	1851.25	1738
ENSG00000100336	APOL4	-	-	-	-	-	127.098	-	-		2.61	2.9	7.68	11.96	592.86	0	10.55	16.5	62.1	43.55	1.16	17.25	0.96	0	9.97	4.03	3.54	139.44	692.65	114.82	0.74	13.03	12.17	14.56	68.1	0.74	6.25	444.46	939.35	43.96
ENSG00000100341	PNPLA5	-	-	-	-	0.0615992	0.00677176	-	-		124.05	116.09	14.26	15.22	3.84	242.35	41.22	0	0	0	166.52	69.01	19.21	7.74	1.11	388.58	0	6.46	1.23	0	233.02	2.3	0	1.82	0.64	233.02	11.73	0	1.52	0
ENSG00000100342	APOL1	-	-	-	-	-	30.0254	-	-		14.36	3.87	5.48	18.48	43.24	2.24	6.71	31.83	144.9	301.11	0	4.06	3.84	6.88	18.84	2.01	5.9	32.28	137.55	151.68	0	9.2	15.65	28.21	54.73	0	2.35	54.69	102.93	78.16
ENSG00000100344	PNPLA3	-	-	-	-	0.472392	0.360154	-	-		1952.16	2310.19	2179.58	2002.12	1258.74	3123.63	1531.93	1121.07	569.94	131.89	1888.34	2258.91	1575.77	2545.94	1378.56	2126.13	1047.1	633.92	472.82	253.74	1958.42	599.23	934.39	1487.79	615.43	1958.42	812.35	821.76	577.18	349.75
ENSG00000100346	CACNA1I	-	-	-	-	-	0.219204	-	-		58.76	51.27	30.71	30.43	90.32	74.05	279.93	27.11	11.04	18.66	45.1	148.16	76.82	86.84	117.47	276.84	186.31	33.57	44.21	129	126.16	72.8	27.81	23.66	24.82	126.16	68.02	42.92	24.4	43.96
ENSG00000100351	GRAP2	-	-	-	-	2.68148	-	-	-		57.45	107.38	99.82	59.78	30.75	67.32	294.31	83.7	27.6	53.5	107.54	79.15	99.87	117.8	94.19	127.85	245.27	321.48	244.39	89.31	116.51	162.45	230.34	131.04	160.38	116.51	290.85	682.61	545.16	139.7
ENSG00000100359	SGSM3	-	-	-	-	2.05767	-	-	-		2065.77	1854.54	2542.66	2523.84	2698.12	1923.1	4824.9	1803.62	2346.01	2533.35	1727.61	2414.17	2060.7	1936.32	2425.78	1812.05	3467.94	2418.21	2392.34	2391.44	1361.76	1672.78	1270.77	1374.96	1309.13	1361.76	2145.42	1372.83	1345.74	1594.38
ENSG00000100365	NCF4	-	-	-	-	-	3158.63	-	-		1.31	0.97	2.19	2.17	3269.83	0	0	15.32	26.22	103.27	2.31	1.01	0	0	2.22	0	0	571.95	2299	3263.24	0	4.6	26.08	20.02	822.26	0	3.91	1045.37	2599.22	1875.75
ENSG00000100368	CSF2RB	-	-	-	-	37.6578	761.717	-	-		6.53	5.8	57.04	72.82	2412.74	1.12	48.89	216.91	131.1	174.2	1.16	6.09	11.52	17.2	19.95	0	35.38	877.94	2372.69	4853.75	3.71	26.82	102.57	125.58	942.55	3.71	107.11	2779.58	8396.18	3146.76
ENSG00000100373	UPK3A	-	-	-	-	10.3922	13.2382	-	-		6.53	15.48	64.72	110.87	143.17	4.49	87.24	60.12	38.64	2.49	9.25	15.22	39.37	87.7	119.68	4.03	10.61	5.16	51.58	4.25	2.97	19.92	42.59	11.83	7.64	2.97	20.33	84.46	198.24	28.33
ENSG00000100376	FAM118A	-	-	-	-	3.46539	2.38811	-	-		787.39	855.2	1275.72	1055.4	962.79	706.86	1950.86	931.28	818.34	787.63	975.97	1761.67	1789.91	1712.77	1735.39	1042.93	3463.22	2781	1958.82	2027.12	703.52	2304.19	1613.23	1726.21	1549.07	703.52	3024.24	2103.9	1840.57	1909.94
ENSG00000100401	RANGAP1	-	-	-	-	-	0.302188	-	-		8738.37	8422.33	5429.76	4600.95	3652.26	11619.4	7118.95	2535.67	1970.65	3538.72	5941.4	5257.6	5353.4	4094.48	4204.38	8381.72	4411.28	3414.93	3137.79	2543.12	7436.64	3013	2448.53	1772.61	2063.3	7436.64	3794.37	2276.97	2057.87	2074.07
ENSG00000100410	PHF5A	-	-	-	-	0.480102	0.396479	-	-		2124.53	2276.33	1115.57	965.19	735.06	2125.06	1054.52	772.14	614.1	701.77	1664.01	1608.43	1009.22	886.48	755.77	2003.32	985.79	912.8	940.72	676.18	2159.53	1039.07	897.01	776.2	702.62	2159.53	958.56	789.91	838.7	685.82
ENSG00000100417	PMM1	-	-	-	-	4.15742	5.10365	-	-		282.05	320.21	742.62	798.89	741.79	180.64	875.25	845.22	1283.41	572.37	305.28	439.4	529.1	588.12	648.28	142.95	575.44	854.7	713.53	538.68	74.95	206.89	288.57	254.79	245.02	74.95	200.16	316.38	364.45	431.81
ENSG00000100427	MLC1	-	-	-	-	12.0955	133.845	-	-		2.61	16.45	432.19	181.52	160.47	6.73	25.88	120.24	154.56	111.98	9.25	4.06	27.85	52.45	29.92	10.07	50.7	787.56	2543.39	384.16	8.91	115.71	192.09	75.53	88.46	8.91	232.21	2518.58	3965.54	316.53
ENSG00000100441	KHNYN	-	-	-	-	2.7343	3.52791	-	-		1704.06	2847.11	6456.47	6572.64	8035.74	1422.69	5687.69	7328.82	10822	7535.34	1954.25	2847.49	3478.03	4243.23	4556.78	2010.36	4770.93	4836.41	4785.9	7654.87	1201.47	3777.74	3393.35	3948.34	3284.6	1201.47	2141.52	4069.33	5039.85	5289.21
ENSG00000100448	CTSG	-	-	-	-	-	294.241	-	-		0	0	0	0	0	0	0	0	0	0	0	0	0	0	0	0	0	41.31	184.21	34.02	0	0	3.48	0	4.45	0	0	110.77	414.78	5.86
ENSG00000100473	COCH	-	-	-	-	0.356521	0.277792	-	-		1841.17	1870.02	686.67	596.72	295.95	2466.14	1033.43	221.62	138	381.99	1463.96	1792.11	1109.09	975.9	1082.68	885.89	646.19	592.61	671.77	338.8	2287.91	289.65	172.1	222.03	243.12	2287.91	319	738.68	512.37	248.15
ENSG00000100479	POLE2	-	-	-	-	-	0.371541	-	-		723.41	540.79	239.13	243.47	150.86	863.94	335.53	135.57	70.38	160.51	1108.95	631.2	784.52	512.46	603.95	721.8	642.65	325.35	248.08	208.38	866.78	659.76	478.93	517.77	494.5	866.78	800.63	442.38	276.01	225.68
ENSG00000100485	SOS2	-	-	-	-	-	3.64223	-	-		622.86	861	1208.81	1180.4	1401.91	591.29	686.4	2922.33	4203.5	3157.97	948.22	690.05	1355.87	1467.72	1366.37	517.44	1338.36	2117.38	2106.19	2408.45	906.11	1680.44	2504.16	2843.64	2606.81	906.11	1628.62	2240.28	3108.54	3089.12
ENSG00000100490	CDKL1	-	-	-	-	4.28327	2.85836	-	-		82.27	115.12	425.61	380.42	221	87.52	155.3	208.65	369.84	220.24	82.1	75.09	222.78	182.28	130.76	75.5	214.61	95.54	98.25	181.45	58.63	200	257.28	255.7	208.11	58.63	573.1	323.3	230.26	316.53
ENSG00000100503	NIN	-	-	-	-	-	2.04315	-	-		1808.52	1365.99	2982.53	2922.74	3069.01	1815.39	765.96	3857.15	3836.42	3826.15	1608.5	1752.53	2583.07	2610.43	2584.24	1364.07	1475.14	2456.94	1778.29	3572.27	1588.11	2185.42	4718	4633.55	3961.76	1588.11	1755.28	3351.42	4249.18	4163.77
ENSG00000100504	PYGL	-	-	-	-	0.449605	-	-	-		4007.48	2432.09	2495.49	2605.36	7578.37	4489.1	1441.81	3491.71	4854.87	4017.77	1756.52	1731.22	1673.72	2122.05	1631.22	2974.78	2110.72	2635.11	4159.57	5052.21	3105.71	1298.07	1854	1434.11	3957.31	3105.71	1170.45	3405.42	7029.86	4128.59
ENSG00000100522	GNPNAT1	-	-	-	-	0.393712	0.400728	-	-		2192.43	2086.72	1517.04	1397.79	1128.06	2857.72	1197.36	1362.73	1050.19	1739.5	2382.11	2136.12	1584.41	1596.69	1232.28	3223.43	1549.43	1205.88	741.77	959.69	4548.37	1910.33	2393.77	2254.9	2300.05	4548.37	1399.53	1655.98	1639.28	1485.94
ENSG00000100526	CDKN3	-	-	-	-	-	0.401949	-	-		601.97	423.73	493.61	323.9	171.03	543.05	347.03	139.1	62.1	301.11	483.36	351.12	427.31	402.4	374.56	574.82	458.7	355.05	278.78	141.76	982.55	547.89	520.65	442.24	351.94	982.55	780.3	342.69	267.62	231.54
ENSG00000100558	PLEK2	-	-	-	-	-	29.1478	-	-		26.12	44.5	444.25	409.77	361.29	15.71	142.84	1105.75	2474.35	1394.83	0	1.01	28.81	33.53	18.84	2.01	34.2	300.82	159.65	28.35	37.11	98.85	120.82	126.49	73.83	37.11	68.02	184.15	344.63	216.88
ENSG00000100564	PIGH	-	-	-	-	-	4.08218	-	-		554.96	562.07	1289.98	1420.61	1448.99	538.56	515.76	1512.45	2946.32	1922.41	542.33	551.03	588.63	823.71	766.85	565.76	499.97	2883	2021.45	1119.88	157.33	478.16	1046.51	922.71	547.33	157.33	341.67	715.84	850.14	688.75
ENSG00000100604	CHGA	-	-	-	-	0.0230172	0.00661186	-	-		163.22	501.12	48.26	91.3	31.71	117.81	65.19	4.72	1.38	0	416.29	212.09	111.39	183.14	212.77	2666.73	5.9	14.2	0	39.69	341.37	23.75	126.03	75.53	44.55	341.37	0.78	2.08	1.52	4.88
ENSG00000100605	ITPK1	-	-	-	-	0.262685	0.344373	-	-		2444.45	3437.23	2079.76	1830.38	1157.85	2953.09	1526.17	985.51	1086.07	604.72	3473.72	2795.73	1315.54	1280.28	877.67	6713.63	766.46	2051.54	1793.02	1176.58	3383.26	1054.4	1199.49	909.97	866.81	3383.26	1118.06	1426.83	1270.25	700.47
ENSG00000100625	SIX4	-	-	-	-	-	0.150471	-	-		1593.07	1249.9	309.33	257.6	221	1299.27	677.77	256.99	75.9	231.44	1150.58	1397.36	905.52	838.33	851.07	1710.37	1192.14	227.23	125.27	294.85	2017.79	1453.63	737.95	723.42	725.53	2017.79	452.7	265.84	269.91	506.06
ENSG00000100626	GALNT16	-	-	-	-	-	0.305197	-	-		133.19	245.72	160.15	231.52	196.02	169.42	174.47	91.95	45.54	82.12	249.77	262.83	407.15	484.94	544.11	326.17	79	27.11	45.44	63.79	216.69	95.78	134.73	76.44	89.1	216.69	101.64	96.23	80.06	40.05
ENSG00000100647	KIAA0247	-	-	-	-	-	2.43326	-	-		476.61	594.96	798.56	849.98	1841.98	482.46	360.45	932.46	1713.97	1550.37	269.43	452.59	628	675.82	784.58	217.45	323.09	528.05	821.6	1696.83	332.46	505.74	708.4	741.62	1386.78	332.46	389.37	1030.83	1482.22	1950.97
ENSG00000100652	SLC10A1	-	-	-	-	-	18.8473	-	-		18.28	12.58	30.71	32.61	17.3	6.73	3.83	87.23	63.48	7.47	6.94	17.25	40.33	82.54	15.51	6.04	4.72	18.08	27.02	5.67	9.65	9.2	66.06	8.19	10.82	9.65	28.93	315.69	237.12	20.52
ENSG00000100714	MTHFD1	-	-	-	-	0.263034	0.233682	-	-		8357.08	6729.35	2599.7	2597.75	1386.53	9126.31	2693.81	1784.76	1727.77	1556.59	6481.42	3643.08	2610.92	2192.55	1808.53	9387.41	2258.11	2064.45	1768.46	1409.06	5237.04	1416.08	1734.92	1732.58	1357.5	5237.04	1269.74	1662.9	1375.47	755.18
ENSG00000100739	BDKRB1	-	-	-	-	-	179.197	-	-		3.92	6.77	157.96	249.99	679.33	0	9.59	1052.7	1435.21	3036.04	20.81	1.01	26.89	79.1	94.19	6.04	20.05	1790.74	2586.37	2395.69	10.39	67.43	390.27	366.72	332.22	10.39	7.82	128.77	195.19	751.28
ENSG00000100749	VRK1	-	-	-	-	0.404504	0.363265	-	-		1655.75	1256.67	757.97	632.59	408.37	1862.51	599.16	422.02	162.84	517.62	1691.76	1206.58	1238.72	1050.7	930.86	2084.86	996.4	797.89	911.25	450.79	2502.38	1050.56	1069.11	870.84	929.82	2502.38	990.62	1104.22	1396.82	356.59
ENSG00000100784	RPS6KA5	-	-	-	-	-	4.54874	-	-		389.13	199.29	733.84	858.67	736.03	246.84	244.46	1076.28	822.48	394.44	253.24	331.83	360.09	374.02	485.38	156.04	341.96	599.06	460.54	385.58	274.58	729.49	1094.32	731.61	628.15	274.58	972.63	1382.52	873.01	1090.28
ENSG00000100814	CCNB1IP1	-	-	-	-	-	0.354103	-	-		4707.39	3351.13	1881.22	1618.43	1482.62	4287.14	4097.28	1095.14	924.61	1356.26	3378.89	4991.73	3767.06	3505.5	3545.02	4988.16	5615.21	1434.4	1844.6	1878.28	5354.29	4440.57	2824.02	3326.84	2379.6	5354.29	4665.36	2612.74	2550.42	3136.99
ENSG00000100852	ARHGAP5	-	-	-	-	-	2.49086	-	-		2806.15	3019.31	5905.82	5340.06	6334.04	2403.31	2835.69	7826.28	5678.73	6972.93	3173.06	3779.06	4458.45	5118.53	5146.33	2184.52	5965.43	5032.66	2474.62	6517.98	4097.91	8826.73	15811.6	17225.7	13555.3	4097.91	5056.29	8598.35	7674.9	15420.2
ENSG00000100867	DHRS2	-	-	-	-	0.156942	-	-	-		53.54	75.46	37.3	67.39	49	208.69	37.39	61.3	16.56	115.72	61.29	280.08	41.29	50.73	101.95	141.94	5.9	6.46	15.97	29.77	51.21	33.72	26.95	44.59	41.37	51.21	19.55	47.08	42.7	73.27
ENSG00000100934	SEC23A	-	-	-	-	-	2.74643	-	-		2114.08	2556.88	5601.97	5054.2	5944.89	2176.67	2689.98	5669.02	3939.92	7717	2212.12	2178.74	3579.82	5231.17	5499.83	2059.69	5576.3	7293.36	3697.8	7742.76	3240.03	6879.63	13682	12027.9	10543.7	3240.03	5254.1	7401.37	8656.18	14838.9
ENSG00000100941	PNN	-	-	-	-	-	0.437498	-	-		9230.66	7622.28	4394.26	4177.05	4269.14	9277.78	6235.08	3486.99	2426.05	4427.14	7903.74	8915.9	7649.36	6319.71	5924.26	12254.5	6467.75	4627.26	4117.81	4254.12	7814.38	6722.54	5460.3	5842.89	5116.24	7814.38	7368.25	4636.33	4418.44	4001.59
ENSG00000100968	NFATC4	-	-	-	-	3.22859	2.78129	-	-		544.52	910.34	2360.57	2643.4	3148.77	530.7	3945.81	2066.5	3429.32	2182.46	937.81	2469.99	1763.02	2074.76	3070.73	1447.62	2383.1	3221.26	3464.46	3460.28	699.06	2874.3	1541.09	2191.2	1974.2	699.06	2265.83	2108.74	1842.86	2031.08
ENSG00000100979	PLTP	-	-	-	-	-	3.2	-	-		2484.93	2712.64	8322.34	10371.4	14982.8	2840.89	4651.38	13485.9	48396.9	28990.4	2212.12	3463.46	3036.31	4258.71	5075.4	4000.6	3245.08	8822	13715.4	10990.4	2967.68	4174.67	8087.01	8818.48	7026.16	2967.68	4341.67	8855.2	14365.5	10174
ENSG00000100985	MMP9	-	-	-	9.2399	-	-	-	-		417.85	153.82	189.77	260.86	4123.09	269.28	164.89	127.31	114.54	169.22	144.55	65.96	299.6	505.58	576.25	195.3	129.71	455.75	221.06	362.9	203.34	416.09	412.87	260.25	4733.75	203.34	499.61	904.14	475.77	259.87
ENSG00000101003	GINS1	-	-	-	-	0.31109	0.253772	-	-		3120.85	2975.77	1198.93	946.71	546.73	3442.28	754.46	579.99	171.12	780.16	3510.72	2395.91	1648.75	1342.19	1029.49	3419.73	1149.69	1164.56	706.16	439.45	4136.5	1547.88	1649.74	1213.89	1243.58	4136.5	1489.44	1023.91	898.18	314.58
ENSG00000101040	ZMYND8	-	-	-	-	-	0.449594	-	-		7811.26	5983.47	4195.72	3903.15	2265.73	8499.11	5222.74	2767.9	3397.58	2793.4	7980.06	6950.26	4885.76	4704.96	3725.66	8317.29	4176.62	3701.55	3501.31	4332.09	7495.27	4291.91	3919.21	5122.2	3887.94	7495.27	6350.27	4380.18	3074.23	2858.56
ENSG00000101049	SGK2	-	-	-	-	17.3973	6.87571	-	-		13.06	13.54	98.72	77.17	72.07	11.22	182.14	31.83	102.12	49.77	19.66	56.83	118.11	123.81	195.04	5.03	142.68	56.81	40.53	119.08	8.16	124.14	23.47	60.97	38.19	8.16	95.39	76.85	63.28	152.4
ENSG00000101057	MYBL2	-	-	-	-	0.411553	0.188616	-	-		12505.6	9701.25	6570.55	5112.9	1799.71	11329.9	5516.09	1276.68	449.88	2478.6	8361.66	8555.65	4072.42	3059.25	1869.48	8295.14	3181.4	2327.83	2206.89	1112.79	7757.98	1976.99	2385.95	1789.9	1529.97	7757.98	2526.97	1520.29	1421.22	305.79
ENSG00000101076	HNF4A	6.96056	-	-	-	33.3954	15.8975	-	-		374.76	2739.72	3242.5	2080.37	748.52	67.32	4160.55	847.58	109.02	18.66	431.32	2477.09	1773.58	2553.68	613.92	8.05	280.64	111.03	101.93	7.09	94.99	1055.93	930.91	187.45	110.1	94.99	1222.05	1730.06	885.21	198.32
ENSG00000101082	SLA2	-	-	-	-	-	7.27915	-	-		35.26	23.22	12.07	10.87	19.22	25.81	17.26	11.79	2.76	14.93	42.79	27.4	24.97	32.67	26.6	5.03	28.3	103.29	162.11	138.92	19.29	10.73	33.03	14.56	8.27	19.29	67.24	246.46	282.87	33.22
ENSG00000101096	NFATC2	-	-	-	-	-	12.3194	-	-		265.08	137.37	637.31	1345.61	2501.14	234.5	250.21	2962.41	3560.42	1561.57	175.77	118.73	292.88	508.16	413.35	123.82	212.25	2064.45	1919.52	1689.74	158.81	382.37	1582.81	1884.54	1248.03	158.81	327.6	1286.29	1786.44	1992
ENSG00000101098	RIMS4	-	-	-	-	-	0.153398	-	-		1196.11	2196.04	365.27	393.47	114.34	655.24	806.23	457.39	194.58	204.06	1608.5	1697.73	430.19	640.57	597.3	1964.06	536.52	200.12	116.67	209.8	2045.99	230.65	241.64	515.95	285.76	2045.99	169.66	52.61	69.38	23.45
ENSG00000101104	PABPC1L	-	-	-	-	-	0.352964	-	-		1881.65	1544.96	1133.12	1338	742.75	2717.47	2381.29	650.72	775.56	464.12	2598.35	1600.32	2850.98	1271.68	1224.52	1956	2042.32	844.37	768.79	619.48	1113.16	895.78	523.26	578.74	523.78	1113.16	895.23	533.07	395.72	284.29
ENSG00000101115	SALL4	-	-	-	-	-	0.154545	-	-		8974.72	7912.5	2526.21	1943.42	711.04	7110.08	4149.05	625.96	535.44	73.41	7746.48	9280.2	3648.95	2564.85	2054.54	6665.31	3450.25	915.38	381.94	538.68	5799.56	4167.01	1064.77	977.3	848.99	5799.56	2151.68	1461.44	866.91	756.16
ENSG00000101132	PFDN4	-	-	-	-	-	0.497965	-	-		1188.27	1060.29	707.51	507.59	344.95	1173.61	738.16	524.58	487.14	554.95	1389.95	1210.64	889.19	822.85	823.37	1574.47	1357.23	859.86	735.63	788.17	1916.12	1243.67	937.86	959.1	976.92	1916.12	1730.26	919.37	913.42	962.3
ENSG00000101144	BMP7	-	-	-	-	-	0.221912	-	-		1837.25	1676.53	489.23	581.51	505.42	1086.09	800.47	113.17	19.32	21.15	921.62	1888.51	2174.97	2057.56	2462.35	549.65	206.35	59.39	115.44	205.55	707.23	583.9	340.73	412.21	647.88	707.23	599.69	342.69	295.07	246.19
ENSG00000101160	CTSZ	-	-	-	-	2.76817	4.68553	-	-		1258.79	1326.33	4174.88	3998.8	14134.4	1041.21	2466.61	4747.17	7108.42	5076.65	1001.41	1374.02	1867.69	2367.1	1728.74	1209.04	2310	5306.37	9604.96	8562.11	981.06	2298.06	2946.58	2351.35	4868.04	981.06	4114.93	4972.09	8025.63	4812.46
ENSG00000101162	TUBB1	-	-	-	-	-	36.8748	-	-		10.45	18.38	1.1	20.65	25.94	16.83	5.75	60.12	13.8	1.24	13.88	10.15	20.17	26.65	32.14	15.1	4.72	370.54	132.63	34.02	11.13	7.66	170.36	27.3	24.18	11.13	22.67	1143.68	564.22	40.05
ENSG00000101180	HRH3	-	-	-	-	0.0541189	0.00223006	-	-		40.48	207.99	13.16	22.83	24.98	19.07	12.46	0	1.38	0	77.48	244.56	11.52	18.92	54.3	107.72	1.18	0	0	0	126.9	0	2.61	0	2.55	126.9	0	0	3.81	0
ENSG00000101191	DIDO1	-	-	-	-	0.493313	0.476783	-	-		5951.81	6749.67	4157.33	4539	4690	7466.88	3950.61	3705.08	4003.4	3950.58	5920.58	6019.7	4720.59	3899.3	3687.98	7932.74	3265.12	2988.87	3026.03	3576.52	5382.49	3189.24	3722.77	3385.07	3768.93	5382.49	2986.71	3145.11	3069.65	2616.27
ENSG00000101203	COL20A1	-	-	-	-	-	0.221951	-	-		80.96	28.06	7.68	10.87	32.67	54.98	45.06	7.07	5.52	14.93	56.66	43.64	31.69	26.65	44.33	27.18	24.76	10.33	8.6	12.76	37.85	11.49	2.61	4.55	15.27	37.85	11.73	9	9.15	29.31
ENSG00000101210	EEF1A2	-	-	-	-	-	0.228944	-	-		411.33	704.28	415.73	396.73	617.84	283.86	2295.01	67.19	33.12	441.72	339.97	757.03	252.55	450.55	1018.41	589.92	455.16	114.91	498.61	720.12	539.51	289.65	171.23	426.77	518.69	539.51	526.97	138.46	109.03	593.99
ENSG00000101213	PTK6	-	-	-	-	6.32814	2.97163	-	-		41.79	34.83	52.65	67.39	61.5	16.83	124.62	50.69	28.98	42.31	49.72	103.51	170.92	110.06	181.74	32.21	170.98	61.97	81.05	90.72	13.36	68.96	25.21	53.69	32.46	13.36	95.39	70.61	57.95	53.73
ENSG00000101220	C20orf27	-	-	-	-	0.424377	0.270938	-	-		1855.53	1767.47	1134.22	1189.1	991.62	2671.47	1530.97	464.46	516.12	435.5	1717.2	1582.05	974.65	871	877.67	3168.06	965.74	840.5	1263.71	664.84	2144.69	540.99	611.05	565.09	583.6	2144.69	875.68	842.53	797.53	400.55
ENSG00000101255	TRIB3	-	4.93814	-	-	-	-	-	-		445.28	332.79	866.57	963.02	1479.74	416.26	419.89	1128.14	1242.01	1593.92	247.46	199.91	1599.78	693.02	724.74	545.63	219.33	530.64	600.54	1508.29	500.92	166.28	985.67	1132	836.27	500.92	359.66	490.15	536.77	1074.65
ENSG00000101276	SLC52A3	-	-	-	-	-	0.278736	-	-		288.58	222.51	71.3	83.69	4.8	247.96	218.57	172.11	449.88	87.1	1370.29	507.39	193.01	142.73	91.98	618.11	124.99	78.76	83.51	14.18	242.67	91.95	4.35	10.92	26.73	242.67	56.29	56.77	102.17	58.62
ENSG00000101280	ANGPT4	-	-	-	-	3.15644	-	-	-		7.83	12.58	29.62	40.22	16.33	14.59	100.66	54.23	5.52	4.98	18.5	41.61	70.1	42.99	22.16	27.18	86.08	20.66	42.98	38.27	34.88	111.11	8.69	50.05	42.64	34.88	54.73	83.08	71.67	56.66
ENSG00000101282	RSPO4	-	-	-	-	3.89878	-	-	-		258.55	637.53	413.54	411.94	198.9	325.38	1508.92	253.45	190.44	163	469.48	528.7	278.47	268.27	151.82	559.72	1989.26	985.1	713.53	402.59	342.11	1002.29	883.1	687.02	377.4	342.11	1251.76	610.61	403.34	219.81
ENSG00000101292	PROKR2	-	-	-	-	0.0752075	0.0543254	-	-		9.14	25.15	1.1	7.61	0	14.59	2.88	0	0	0	38.16	11.16	0.96	5.16	1.11	36.24	1.18	0	19.65	7.09	47.49	16.09	3.48	6.37	12.09	47.49	3.13	4.85	2.29	2.93
ENSG00000101311	FERMT1	-	-	-	-	0.234455	-	-	-		1338.44	1418.23	371.86	535.85	593.82	1281.32	190.77	1274.32	1591.15	1980.89	881.15	767.18	454.2	444.53	393.4	915.08	235.83	1270.43	1373.01	1080.19	1067.15	488.88	670.15	751.63	781.53	1067.15	333.07	744.22	1265.68	534.39
ENSG00000101327	PDYN	-	-	-	-	-	0.0984096	-	-		20.89	36.76	6.58	14.13	0.96	22.44	7.67	2.36	0	0	60.13	92.35	96.03	88.56	48.76	54.36	0	0	0	0	15.58	39.85	10.43	4.55	3.18	15.58	32.06	6.23	3.05	0
ENSG00000101331	CCM2L	-	-	-	-	-	0.206088	-	-		199.79	240.89	75.69	120.65	65.34	177.28	385.38	17.68	12.42	8.71	496.08	423.17	231.42	214.1	199.47	497.31	196.92	42.61	4.91	7.09	269.38	134.1	41.72	50.05	37.55	269.38	254.1	132.23	90.73	32.24
ENSG00000101336	HCK	-	-	-	44.2915	-	14.5778	-	-		77.04	60.95	14.26	18.48	1855.44	32.54	89.15	27.11	38.64	120.69	112.17	295.3	31.69	22.36	191.71	48.32	74.29	398.95	1698.46	1400.56	27.46	60.54	35.64	26.39	930.46	27.46	71.93	1143.68	2259.16	753.23
ENSG00000101347	SAMHD1	-	-	-	5.40129	0.297647	-	-	-		517.09	1295.37	295.07	343.47	1984.19	431.97	298.14	286.46	750.72	375.77	1083.51	950.85	316.88	313.84	385.64	997.63	135.6	586.15	1400.03	1947.74	515.76	102.68	258.15	221.12	2361.15	515.76	142.3	1617.21	1771.95	790.35
ENSG00000101349	PAK7	-	-	-	-	-	0.14419	-	-		22.2	41.6	20.84	19.56	17.3	50.49	11.5	3.54	5.52	3.73	56.66	63.93	66.26	92.86	150.71	77.52	36.55	7.75	8.6	9.92	77.18	11.49	46.07	37.31	28.64	77.18	17.98	17.31	7.62	11.72
ENSG00000101353	MROH8	-	-	-	-	5.00459	3.6891	-	-		49.62	56.11	115.18	111.95	106.66	39.27	89.15	123.78	132.48	153.05	74.01	43.64	188.21	219.26	241.58	28.19	265.31	163.97	192.81	164.44	52.69	222.22	159.06	213.84	155.29	52.69	242.38	153.69	118.18	140.68
ENSG00000101361	NOP56	-	-	-	-	0.327918	0.285607	-	-		10019.4	8751.25	4151.84	4385.74	3155.49	13706.3	3991.83	2772.62	2495.05	3306.04	9028.89	8452.14	4633.21	3425.54	3289.04	12620.9	4222.61	3998.5	4131.32	3046.35	9380.22	3651.3	3815.78	3341.4	3245.15	9380.22	3433.93	3352.8	3155.81	1725.3
ENSG00000101400	SNTA1	-	-	-	-	2.52591	3.47772	-	-		379.99	415.99	1091.44	1410.83	1129.98	251.33	785.14	1564.31	2368.09	1200.73	439.42	545.95	555.03	573.5	570.71	416.77	849	1063.86	1413.54	708.78	277.55	554.78	695.36	681.56	602.7	277.55	738.08	636.92	472.72	600.82
ENSG00000101407	TTI1	-	-	-	-	-	0.448789	-	-		2702.99	2785.19	1622.35	1682.56	1089.62	3139.34	2095.61	1517.16	1443.49	1313.96	3679.55	3050.44	2406.39	1914.83	1724.31	3821.4	2260.47	1436.98	1376.7	1350.94	3139.85	2332.54	1694.93	1640.67	1626.71	3139.85	1575.45	1545.21	1574.48	974.02
ENSG00000101412	E2F1	-	-	-	-	-	0.441812	-	-		2971.99	1425	1055.24	1371.7	1243.36	2228.28	1395.8	739.13	540.96	1993.33	1887.19	2285.29	1434.61	1018.03	906.48	2267.07	946.87	1407.29	971.43	558.52	1530.22	661.3	986.54	831.71	957.19	1530.22	755.28	495.69	635.13	212
ENSG00000101417	PXMP4	-	-	-	-	-	2.16102	-	-		181.51	290.23	318.11	376.08	354.56	188.5	394.96	603.56	754.86	712.97	245.15	223.25	231.42	265.69	313.61	169.12	233.48	417.02	477.73	439.45	284.97	401.53	462.41	418.58	463.32	284.97	324.47	358.61	495.6	316.53
ENSG00000101425	BPI	-	-	-	-	-	240.636	-	-		0	3.87	1.1	1.09	29.79	2.24	0.96	9.43	13.8	0	0	3.04	5.76	1.72	3.32	6.04	1.18	546.13	5719.25	1227.61	1.48	11.49	13.04	15.47	156.56	1.48	12.51	1767.44	10441.9	381.99
ENSG00000101438	SLC32A1	-	-	-	-	33.3288	-	-	-		1.31	3.87	2.19	0	2.88	2.24	260.75	0	0	0	3.47	23.34	6.72	12.9	11.08	8.05	283	6.46	0	0	6.68	4.6	0	0.91	0.64	6.68	21.11	12.46	23.64	0
ENSG00000101439	CST3	-	-	-	-	4.04824	17.2792	-	-		2551.52	3251.49	17242.5	20185.3	18979.1	1500.11	5184.39	29529.8	98939.7	20332.7	1668.63	2552.18	5166.15	7467.57	5571.86	720.79	2660.21	18976.4	17596.2	5117.42	938.02	3005.33	5947.05	3630.76	4655.47	938.02	4899.14	5587.55	7235.72	5064.51
ENSG00000101443	WFDC2	-	-	-	-	-	0.40174	-	-		296.42	403.41	201.83	196.73	88.4	498.17	1139.84	269.95	107.64	88.34	324.94	338.94	387.94	273.42	252.66	428.85	409.17	134.27	92.11	59.54	517.25	452.87	52.15	50.05	57.28	517.25	413.6	171.69	170.03	119.19
ENSG00000101444	AHCY	-	-	-	-	-	0.446426	-	-		12334.5	12798.9	9439	8974.74	5643.18	14413.1	13256.2	6138.19	6785.5	6954.26	10632.8	11963.3	6936.85	6917.28	5351.34	16937.6	11636.1	7355.33	7945.8	5118.84	14451.8	8350.87	7587.22	6144.09	4786.57	14451.8	10507.4	6801.84	5643.71	4360.13
ENSG00000101445	PPP1R16B	-	-	-	-	-	0.208293	-	-		936.25	599.8	167.83	173.91	224.84	1004.19	695.98	60.12	16.56	12.44	910.06	395.77	153.64	184	161.79	762.07	265.31	91.67	89.65	90.72	1201.47	165.52	120.82	131.04	99.92	1201.47	440.19	461.07	484.16	213.95
ENSG00000101447	FAM83D	-	-	-	-	0.396447	0.19663	-	-		2645.54	2415.64	1184.67	1118.45	349.76	2994.6	1400.59	463.28	204.24	656.98	2668.89	2307.62	1403.89	1170.22	978.51	3236.52	1114.32	681.69	395.45	399.75	3485.67	1159.38	1156.03	960.92	799.35	3485.67	1310.4	749.76	469.67	337.05
ENSG00000101452	DHX35	-	-	-	-	-	0.437669	-	-		925.81	1049.65	502.39	566.29	503.49	1017.65	563.69	462.1	389.16	355.86	1021.07	1130.47	871.91	665.5	708.12	1271.45	674.49	497.07	578.43	422.44	940.25	570.88	558.02	521.41	535.24	940.25	430.81	444.46	459.76	369.29
ENSG00000101460	MAP1LC3A	-	-	-	-	3.25117	3.37457	-	-		164.53	259.27	586.85	673.89	820.58	121.18	491.79	379.58	619.62	502.69	150.33	192.81	301.52	307.82	382.32	92.62	341.96	551.29	610.36	421.02	146.94	209.96	251.2	283.91	292.12	146.94	332.29	278.3	256.95	333.14
ENSG00000101463	SYNDIG1	-	-	-	-	-	0.159667	-	-		906.22	733.3	188.67	180.43	38.43	707.98	566.56	49.51	89.7	312.31	868.43	764.13	427.31	226.99	261.53	329.19	141.5	130.4	281.23	148.84	395.54	160.15	119.95	122.85	153.38	395.54	189.99	47.77	64.05	42.99
ENSG00000101470	TNNC2	-	-	-	-	0.319024	0.190594	-	-		54.84	62.88	14.26	14.13	7.69	51.61	21.09	8.25	6.9	4.98	15.03	26.38	109.47	64.49	39.89	47.31	9.43	7.75	6.14	14.18	42.3	14.56	1.74	15.47	0	42.3	14.07	10.38	6.1	7.82
ENSG00000101493	ZNF516	-	-	-	-	4.17558	2.2118	-	-		1749.76	2374.04	3944.53	2964.05	3585	1200.53	4992.66	3338.46	3291.32	2269.56	2029.42	3423.88	4823.34	4727.31	4146.76	1507.02	8434.61	3018.56	2093.91	2934.37	1537.64	5040.56	3199.52	3515.2	3304.97	1537.64	4137.61	2963.04	2411.65	3636.21
ENSG00000101605	MYOM1	-	-	-	-	-	4.12581	-	-		40.48	28.06	69.11	57.61	83.6	40.39	78.61	62.48	169.74	128.16	32.38	49.72	82.58	100.6	113.03	29.19	44.81	132.98	331.59	290.6	34.88	65.13	58.24	59.15	91.65	34.88	71.93	231.23	102.17	125.05
ENSG00000101638	ST8SIA5	-	-	-	-	0.0932465	0.116153	-	-		33.95	36.76	17.55	6.52	8.65	39.27	14.38	8.25	23.46	3.73	67.07	25.37	41.29	21.5	26.6	229.53	9.43	19.37	18.42	9.92	133.58	21.46	37.38	18.2	12.09	133.58	13.29	18.69	12.2	10.75
ENSG00000101680	LAMA1	-	-	-	-	5.41339	-	-	-		7093.07	9439.08	14338.9	8384.54	2832.64	3241.44	28304.2	7988.96	11677.6	2482.33	6970.56	10148.9	14250.1	11067.6	7858.01	4716.35	32040.4	3052.13	1822.5	2497.75	4801.43	8984.58	3575.88	2213.95	1995.84	4801.43	8090.69	4039.56	2745.61	4209.68
ENSG00000101695	RNF125	-	-	-	-	0.236051	0.239729	-	-		843.54	794.25	312.62	218.47	319.97	797.74	243.5	272.31	194.58	113.23	1527.56	708.32	229.5	183.14	190.6	1460.71	293.61	183.33	176.85	236.73	1481.99	321.07	162.54	125.58	219.57	1481.99	337.76	433.38	423.93	232.51
ENSG00000101773	RBBP8	-	-	-	-	0.391498	-	-	-		1717.12	1409.53	760.17	916.28	779.26	1851.29	511.92	755.63	503.7	1595.16	2053.7	1518.12	1270.41	1014.59	859.94	1397.29	784.15	1336.28	897.74	1212.02	2115	950.18	1581.07	2146.61	1887.64	2115	786.55	848.07	787.62	555.89
ENSG00000101782	RIOK3	-	-	-	-	-	2.36047	-	-		1531.7	1569.15	1728.75	1617.34	1881.38	999.7	1379.5	2414.25	2087.95	1852.73	1934.6	2422.29	1953.15	2193.41	2178.66	1541.25	2511.63	2487.93	2079.17	2578.56	1370.67	3663.57	3951.37	3729.95	3599.64	1370.67	3236.9	4267.33	4796.62	6273
ENSG00000101811	CSTF2	-	-	-	-	-	0.484751	-	-		1549.98	1623.33	821.59	811.93	558.26	1390.15	735.29	679.01	661.02	593.52	1121.67	992.46	695.22	619.93	514.19	1162.73	516.48	535.8	529.31	389.83	978.1	572.41	553.68	453.16	491.32	978.1	529.32	484.61	441.46	246.19
ENSG00000101825	MXRA5	-	-	-	-	2.9525	-	-	-		1408.95	2379.85	3454.2	2361.89	1726.68	525.09	1797.47	6333.88	799.02	3689.28	278.68	409.97	998.66	1352.5	2129.9	181.2	1380.81	132.98	309.48	1763.45	996.65	4074.29	2151.26	1868.16	3810.29	996.65	1798.28	2324.05	2834.06	2460.94
ENSG00000101856	PGRMC1	-	-	-	-	0.497965	-	-	-		7858.27	8641.93	5973.83	5184.63	4154.79	9516.76	4772.17	6794.8	6447.4	6620.8	7826.27	6761.51	4768.61	6602.59	6164.73	10786.7	5802.7	7361.78	6016.45	5314.46	11759.4	6894.18	9493.37	10208	8419.94	11759.4	5264.27	5888	5862.54	6408.8
ENSG00000101883	RHOXF1	-	-	-	-	12.2444	-	-	-		1.31	2.9	7.68	0	3.84	3.37	21.09	0	1.38	3.73	0	0	0.96	6.02	1.11	0	14.15	1.29	0	2.84	1.48	5.36	0.87	2.73	1.91	1.48	22.67	2.77	2.29	2.93
ENSG00000101890	GUCY2F	-	-	-	-	0.0377875	0.0552686	-	-		2.61	3.87	1.1	2.17	3.84	17.95	0.96	0	1.38	1.24	9.25	4.06	8.64	11.18	9.97	10.07	2.36	0	3.68	2.84	54.92	1.53	6.08	5.46	2.55	54.92	0	4.15	0.76	0.98
ENSG00000101911	PRPS2	-	-	-	-	0.416984	0.406468	-	-		1482.08	978.06	590.14	617.37	628.41	1636.99	754.46	371.33	706.56	772.7	1357.57	942.73	706.74	581.24	822.26	1739.56	633.21	516.44	517.03	1159.57	1904.24	898.84	1005.66	907.24	1104.84	1904.24	798.28	1242.68	1537.11	2936.71
ENSG00000101916	TLR8	-	-	-	60.1163	-	55.9835	-	-		0	1.93	0	0	145.09	1.12	0	1.18	0	4.98	1.16	0	0	0.86	2.22	0	2.36	20.66	83.51	201.29	0.74	0	0	3.64	128.56	0.74	0	81	260.76	116.26
ENSG00000101935	AMMECR1	-	-	-	-	0.41333	-	-	-		2315.17	2826.79	1452.32	1261.92	840.76	2324.77	1119.71	2332.91	2933.9	1666.09	1853.65	944.76	854.62	785.88	689.28	1875.47	857.26	892.14	682.82	711.62	3510.16	1064.36	1289.02	1246.65	1363.23	3510.16	1182.95	1060.6	1064.39	1266.13
ENSG00000101938	CHRDL1	-	-	-	-	0.100491	0.0472841	-	-		587.61	458.56	138.21	130.43	106.66	792.13	126.54	70.73	42.78	54.75	629.06	389.68	418.67	460.87	616.14	1082.19	89.62	30.99	15.97	51.03	864.55	146.36	84.31	91	155.29	864.55	57.86	27.69	83.11	34.19
ENSG00000101940	WDR13	-	-	-	-	3.66841	3.83285	-	-		561.49	917.11	2062.21	2218.41	2105.26	468.99	2251.87	1974.55	2409.49	1821.62	629.06	973.18	1421.17	1493.51	1704.36	551.67	1573.01	2200.01	2554.44	1723.76	426.71	1176.23	1331.61	1172.95	1246.13	426.71	1454.26	1330.6	1329.73	1140.1
ENSG00000101974	ATP11C	-	-	-	-	0.403871	0.370097	-	-		4913.7	4962.85	3401.55	2610.79	1976.51	5857.94	2649.72	2349.42	1850.59	2305.64	3347.67	2511.59	1871.53	1943.2	1668.9	3403.63	1667.35	1118.08	562.47	1427.49	5298.64	2472.77	2521.54	2528.8	2487.16	5298.64	1530.1	1878.21	1590.49	1412.67
ENSG00000101977	MCF2	-	-	-	-	0.102367	0.103846	-	-		110.99	48.37	15.36	19.56	2.88	134.64	12.46	14.15	11.04	13.69	55.51	15.22	12.48	13.76	11.08	48.32	7.08	5.16	8.6	4.25	77.92	16.09	19.12	3.64	13.36	77.92	7.04	7.62	9.91	4.88
ENSG00000102003	SYP	-	-	-	-	0.207444	0.0849695	-	-		44.4	188.65	44.97	54.35	109.54	40.39	69.02	15.32	23.46	21.15	159.58	152.22	287.12	519.33	609.49	454.02	35.38	16.78	22.11	92.14	225.6	43.68	77.36	31.85	72.55	225.6	43.78	28.38	35.07	8.79
ENSG00000102007	PLP2	-	-	-	-	-	5.29328	-	-		245.49	164.46	349.92	690.2	2342.6	236.74	167.76	816.93	1700.17	4561.52	176.92	96.4	172.85	334.47	683.74	182.21	224.04	1189.09	2527.43	2676.37	222.63	409.96	820.52	1526.92	1676.35	222.63	414.39	1362.44	2720.45	3481.85
ENSG00000102024	PLS3	-	-	-	-	0.441691	-	-	-		26122.4	16890.1	16777.4	20508.1	19487.4	26851.6	10044.8	38463	39039.1	59384.3	14357.4	11329	7105.86	7154.59	7044.61	9612.9	7195.3	12602.3	10803.6	16395.6	17000.2	8204.52	17357.9	19734.4	19168.6	17000.2	6275.21	7765.52	9342.39	14851.6
ENSG00000102034	ELF4	-	-	-	-	6.07938	14.1035	-	-		710.35	699.44	2607.38	3385.77	5975.64	387.09	2217.36	4879.2	5537.97	7189.43	127.2	282.11	551.18	780.72	886.53	81.54	942.16	2156.12	4154.66	4527.71	193.69	999.99	1362.03	1783.53	1743.18	193.69	856.92	2221.59	2999.51	4607.3
ENSG00000102043	MTMR8	-	-	-	-	-	0.418102	-	-		241.57	187.68	119.56	92.39	75.91	231.13	82.44	106.1	63.48	82.12	321.47	141.06	166.12	133.27	107.49	275.83	79	81.34	82.28	90.72	251.57	117.24	116.47	135.58	117.1	251.57	193.12	126	112.08	134.82
ENSG00000102096	PIM2	-	-	-	-	0.0807559	0.0904999	-	-		3445.99	4332.09	675.7	677.15	325.73	3880.98	705.57	226.34	320.16	212.77	3931.64	2203.1	326.49	306.1	385.64	5644.52	191.03	307.28	531.77	430.94	4100.88	306.51	175.58	186.54	183.93	4100.88	199.37	690.22	1088.79	295.04
ENSG00000102098	SCML2	-	-	-	-	-	0.481323	-	-		876.19	891.96	593.43	461.94	272.89	1010.92	702.69	522.22	207	271.25	1413.08	1105.1	1045.71	990.52	935.29	1138.57	1373.73	441.55	277.55	428.11	1237.09	1183.9	1156.9	978.21	841.36	1237.09	783.42	652.15	661.05	678.98
ENSG00000102145	GATA1	-	-	-	-	32.7288	348.064	-	-		5.22	5.8	1.1	6.52	3.84	1.12	23.01	15.32	15.18	4.98	6.94	2.03	9.6	7.74	3.32	2.01	20.05	244.02	560.01	313.28	0	9.2	61.71	0.91	31.18	0	53.17	777.45	730.43	228.61
ENSG00000102172	SMS	-	-	-	-	-	0.416896	-	-		7090.46	5112.8	2949.62	2507.54	2311.85	8581.02	4977.32	3833.57	2510.23	3240.1	3090.96	2059	1554.65	1618.19	1490.48	3224.44	3071.74	1949.54	1478.63	1325.43	10975	4065.09	4332.95	3629.85	3196.14	10975	6409.69	3629.72	3290	3138.94
ENSG00000102181	CD99L2	-	-	-	-	4.0996	6.52672	-	-		378.68	690.74	2960.59	3348.82	3917.46	393.82	2000.71	4828.51	6423.94	4104.87	1111.27	1224.84	1684.28	1958.68	2056.76	656.36	2708.56	3612.46	3980.27	3166.85	595.91	1946.34	2742.32	2753.56	2829.56	595.91	1982.8	2220.2	2410.89	2298.77
ENSG00000102195	GPR50	-	-	-	-	0.166274	0.224103	-	-		156.7	67.72	77.88	52.17	18.26	61.71	16.3	9.43	4.14	1.24	94.82	193.82	117.15	73.94	79.79	89.6	8.25	11.62	2.46	14.18	59.37	15.33	36.51	1.82	18.46	59.37	10.16	24.92	9.91	0.98
ENSG00000102230	PCYT1B	-	-	-	-	0.432322	0.193159	-	-		1090.34	1085.44	451.93	398.9	67.26	1283.56	954.82	374.87	438.84	199.08	942.44	1113.22	379.3	513.31	386.75	1837.21	790.04	275	222.29	172.94	1732.08	281.22	229.47	354.89	307.39	1732.08	337.76	281.07	192.9	74.25
ENSG00000102243	VGLL1	-	-	-	-	-	19.0232	-	-		63.98	24.19	89.95	91.3	69.18	11.22	48.89	418.49	17.94	73.41	0	11.16	118.11	83.4	96.41	0	1.18	12.91	57.72	35.44	16.33	56.7	46.94	41.86	64.28	16.33	105.55	89.31	187.56	87.93
ENSG00000102271	KLHL4	-	-	-	-	-	0.18811	-	-		2409.19	2175.72	849.02	542.38	325.73	1432.79	1750.5	299.42	124.2	363.33	1012.97	712.38	287.12	263.97	191.71	1604.67	1172.1	144.6	151.06	341.63	1746.18	906.5	232.08	171.07	370.4	1746.18	964.82	447.92	279.06	231.54
ENSG00000102287	GABRE	-	-	-	-	-	5.79188	-	-		47.01	45.47	35.1	89.13	291.14	60.59	301.02	183.9	655.5	645.78	26.6	21.31	10.56	9.46	13.3	91.61	20.05	59.39	58.95	73.71	88.31	58.24	75.62	136.49	249.48	88.31	164.97	1142.29	1046.09	662.37
ENSG00000102290	PCDH11X	-	-	-	-	0.228316	0.140112	-	-		10783.2	8001.5	3096.61	2953.18	1893.87	13356.2	4713.69	1696.34	1229.59	2029.42	8080.67	4398.08	2040.53	1966.42	1630.11	13048.8	3348.85	2314.92	2604.8	1832.92	24720.3	3193.07	3071.74	2688.04	2444.52	24720.3	3501.95	3090.42	2581.68	2201.07
ENSG00000102316	MAGED2	-	-	-	-	2.31634	2.46346	-	-		6688.28	9192.39	17930.3	16898.4	14600.4	5845.59	13639.7	16043.9	17025.2	15990.2	5412.94	8125.38	9049.4	9763.3	9229.92	5086.82	11584.2	13429.9	12767.3	12100.4	4981.76	9612.16	11489.9	9774.86	10001.5	4981.76	11426.9	9417.34	10303.9	10292.2
ENSG00000102359	SRPX2	-	-	-	-	-	4.89433	-	-		24.81	54.18	257.78	188.04	168.15	31.42	20.13	120.24	207	476.56	12.72	12.18	50.89	55.89	94.19	5.03	9.43	153.64	189.13	195.62	76.44	168.58	206.87	152.87	385.68	76.44	319	274.84	372.08	812.82
ENSG00000102362	SYTL4	-	-	-	-	-	8.11564	-	-		53.54	77.39	175.51	146.73	185.45	22.44	55.6	76.62	71.76	260.05	43.94	37.55	180.53	179.7	244.9	12.08	63.68	220.78	225.97	287.77	68.27	167.81	215.56	224.76	280.03	68.27	371.38	532.38	387.33	843.11
ENSG00000102384	CENPI	-	-	-	-	-	0.418958	-	-		774.34	706.21	593.43	421.73	188.33	971.65	314.44	271.13	74.52	195.35	903.12	577.41	624.16	640.57	413.35	773.14	457.52	344.72	175.62	172.94	964.74	455.93	703.18	466.81	409.22	964.74	599.69	508.84	326.33	96.72
ENSG00000102401	ARMCX3	-	-	-	-	2.67509	3.85231	-	-		1410.26	2214.42	4245.08	4162.92	5581.68	924.52	2814.6	5552.31	5470.35	6762.64	1263.91	1928.09	2537.94	3737.65	4188.87	1244.27	4160.11	4698.27	3367.45	5307.37	1801.09	4749.38	6107.85	6982.17	6072.79	1801.09	3537.14	4920.17	5548.4	8789.63
ENSG00000102445	KIAA0226L	-	-	-	-	2.615	-	-	-		340.81	93.84	75.69	66.3	265.2	203.08	550.27	99.02	9.66	41.06	129.51	82.2	148.84	87.7	46.54	87.58	424.5	55.52	152.28	242.4	188.49	157.09	102.57	108.29	424.5	188.49	270.52	175.84	194.43	188.55
ENSG00000102468	HTR2A	-	-	-	-	-	9.70781	-	-		2.61	4.84	25.23	16.3	13.45	1.12	0.96	5.89	9.66	1.24	5.78	4.06	0	6.88	8.87	4.03	0	25.82	15.97	18.43	0.74	27.59	12.17	8.19	20.37	0.74	14.07	24.23	22.11	20.52
ENSG00000102471	NDFIP2	-	-	-	-	-	2.07714	-	-		856.6	983.86	2299.15	2534.71	3346.7	1026.63	1171.47	3044.93	2100.37	6001.15	668.38	545.95	1273.29	1810.79	1847.31	826.49	1646.12	1604.82	1167.92	2734.49	1620.76	2256.68	5409.01	6306.97	5315.44	1620.76	1601.25	2506.12	4019.68	6323.8
ENSG00000102524	TNFSF13B	-	-	-	-	-	7.11423	-	-		10.45	5.8	17.55	15.22	92.24	15.71	16.3	20.04	34.5	32.35	18.5	15.22	68.18	80.82	49.87	14.09	54.24	76.17	200.18	218.31	11.13	57.47	33.03	60.06	226.57	11.13	100.08	191.77	243.99	424
ENSG00000102543	CDADC1	-	-	-	-	-	2.20884	-	-		180.2	168.33	243.52	244.56	224.84	149.23	167.76	340.68	404.34	319.78	157.27	106.55	193.97	219.26	274.83	132.88	268.85	326.65	277.55	327.46	187.01	318	312.04	366.72	327.76	187.01	312.74	362.07	437.65	350.73
ENSG00000102547	CAB39L	-	-	-	-	8.97652	6.48189	-	-		325.14	416.96	2899.16	2256.46	1725.72	282.74	2267.21	2453.16	1236.49	1236.81	359.63	537.84	854.62	1098.85	926.43	261.74	4349.96	2210.34	1113.89	778.24	318.36	1534.08	2062.61	1549.67	933	318.36	1054.73	882.68	946.97	1490.83
ENSG00000102683	SGCG	-	-	-	-	3.95702	-	-	-		88.79	48.37	36.2	46.74	119.15	60.59	150.51	17.68	1.38	31.11	42.79	93.36	230.46	233.01	252.66	31.21	104.95	20.66	13.51	94.98	91.28	441.37	205.13	178.35	200.47	91.28	463.64	181.38	145.63	185.62
ENSG00000102760	RGCC	-	-	-	-	-	55.1864	-	-		62.68	31.92	388.31	463.03	754.28	31.42	44.1	170.93	267.72	241.39	5.78	9.13	27.85	100.6	197.25	1.01	11.79	1668.09	1031.6	789.59	28.94	185.44	2777.09	2907.34	1224.49	28.94	242.38	1517.52	953.07	659.44
ENSG00000102786	INTS6	-	-	-	-	-	2.63634	-	-		1004.16	1715.23	1546.66	1454.31	1911.17	1585.38	921.27	6793.62	7580.38	6360.74	2287.29	1328.35	1585.37	1533.93	1745.36	1480.84	1265.25	2116.09	1506.88	1797.48	1501.28	1845.96	2195.59	2545.18	1943.01	1501.28	1304.93	3040.58	4490.88	5670.22
ENSG00000102802	MEDAG	-	-	-	-	-	7.25411	-	-		92.71	51.27	97.63	83.69	146.05	54.98	72.86	394.91	727.26	1306.49	114.48	109.6	58.58	144.45	170.66	183.22	70.75	1597.08	2165.14	2042.72	105.38	213.02	413.74	569.64	544.15	105.38	112.59	481.84	643.51	714.15
ENSG00000102837	OLFM4	-	-	-	-	-	475.043	-	-		0	1.93	4.39	2.17	0	0	0	4.72	4.14	0	3.47	2.03	3.84	9.46	15.51	0	4.72	55.52	988.62	639.32	1.48	9.96	3.48	6.37	27.37	1.48	7.04	719.99	5913.62	170.97
ENSG00000102871	TRADD	-	-	-	-	5.16025	15.8886	-	-		88.79	94.81	318.11	476.07	666.84	32.54	224.32	505.72	1097.11	824.96	21.97	82.2	110.43	162.51	218.31	5.03	94.33	508.69	551.42	528.75	43.04	150.96	172.97	216.57	321.4	43.04	95.39	258.23	436.89	420.09
ENSG00000102878	HSF4	-	-	-	-	29.8805	33.5085	-	-		14.36	13.54	40.59	85.87	218.12	3.37	96.82	69.55	658.26	268.76	1.16	34.5	28.81	31.81	136.3	2.01	37.73	96.83	128.95	273.59	0.74	88.12	6.08	27.3	22.27	0.74	39.87	29.08	55.66	108.44
ENSG00000102879	CORO1A	-	-	-	22.9619	0.248926	7.19212	-	-		48.31	98.68	47.17	63.04	3698.38	76.3	37.39	75.45	103.5	155.53	135.29	106.55	67.22	78.24	90.87	276.84	29.48	1275.59	4977.48	4147.8	188.49	31.42	133.86	97.37	1684.62	188.49	66.46	2522.74	5240.37	1246.59
ENSG00000102882	MAPK3	-	-	-	-	2.70838	2.23856	-	-		797.84	1041.91	2479.04	2608.62	2856.66	816.81	3203.82	2322.3	3015.32	1851.48	889.24	1362.86	1384.68	1607.87	1472.75	1022.8	1999.87	2051.54	2450.06	2168.88	831.9	1360.14	1241.21	1322.18	1159.57	831.9	1990.62	1562.52	1792.54	1508.41
ENSG00000102900	NUP93	-	-	-	-	-	0.327936	-	-		4038.82	3648.13	1993.1	2012.99	1558.53	4428.51	3052.35	1249.56	971.53	1373.68	4019.52	3428.96	2857.71	2334.42	2351.53	5131.11	2960.9	1567.38	1596.53	1331.1	3758.77	2137.91	1723.62	1532.38	1492.42	3758.77	2067.24	1518.9	1681.98	1434.16
ENSG00000102924	CBLN1	-	-	-	-	-	0.0163659	-	-		621.56	376.33	182.09	125	159.5	305.18	145.72	1.18	0	3.73	336.5	1182.22	176.69	184	490.92	181.2	12.97	3.87	2.46	42.53	253.06	44.44	32.16	36.4	88.46	253.06	61.77	6.23	6.86	1.95
ENSG00000102934	PLLP	-	-	-	-	3.11992	3.20666	-	-		138.41	186.71	473.87	491.29	873.43	178.4	748.71	502.18	1551.13	968.05	112.17	146.13	118.11	168.53	227.17	171.14	512.94	686.86	855.98	1132.64	134.32	358.62	201.65	375.82	280.03	134.32	240.03	350.3	391.14	907.59
ENSG00000102935	ZNF423	-	-	-	-	-	0.345248	-	-		4151.12	3078.32	1520.33	1516.26	1228.95	4130.06	2165.6	966.64	917.71	573.61	3462.15	4670.04	3309.98	2901.91	3025.29	3972.41	1920.87	1418.91	1269.85	1899.54	2479.38	2291.16	1461.99	1533.29	1426.87	2479.38	1624.71	1241.98	1317.53	1153.78
ENSG00000102981	PARD6A	-	-	-	-	0.103642	0.0494242	-	-		143.64	221.54	27.42	38.04	46.12	121.18	46.02	12.97	15.18	51.02	210.46	150.19	51.85	57.61	76.46	311.07	3.54	6.46	29.47	43.94	193.69	9.96	8.69	13.65	14	193.69	14.86	11.08	10.67	5.86
ENSG00000103044	HAS3	-	-	-	-	0.0693507	0.0210213	-	-		8029.33	4268.24	799.66	843.45	272.89	8318.47	1054.52	127.31	155.94	94.57	3008.86	2575.52	629.92	472.04	497.57	5563.99	71.93	135.56	126.49	109.15	3621.48	325.67	148.63	134.67	170.56	3621.48	89.13	103.15	59.47	90.86
ENSG00000103047	TANGO6	-	-	-	-	0.473175	-	-	-		923.2	898.73	697.64	651.07	545.77	1272.34	367.16	563.48	850.09	720.44	1232.68	713.39	614.56	571.78	497.57	998.64	540.06	764.32	679.14	558.52	1142.84	429.11	714.48	621.51	689.25	1142.84	696.64	472.15	544.39	413.25
ENSG00000103066	PLA2G15	-	-	-	-	-	2.7026	-	-		453.11	517.57	1011.36	1165.18	2738.47	528.46	665.3	1487.69	2481.25	1447.09	423.23	412	470.52	516.75	653.82	439.92	483.46	1164.56	1855.66	1621.7	351.02	506.51	713.61	612.41	1123.93	351.02	473.81	885.45	1452.48	1277.85
ENSG00000103067	ESRP2	-	-	-	-	-	0.259437	-	-		2068.38	1799.4	885.21	1136.92	624.56	2687.18	1423.6	961.93	1028.11	1043.95	1162.15	1172.08	762.44	631.97	413.35	1835.2	136.78	161.39	348.78	292.02	1574.01	301.91	216.43	253.88	242.48	1574.01	283.82	447.23	440.7	386.87
ENSG00000103089	FA2H	-	-	-	-	0.160374	0.124741	-	-		1279.68	416.96	96.53	86.95	60.53	622.71	117.91	54.23	99.36	146.82	240.52	174.54	79.7	62.77	52.08	67.45	8.25	18.08	8.6	2.84	276.81	37.55	39.98	57.33	19.09	276.81	28.93	47.08	23.64	59.59
ENSG00000103145	HCFC1R1	-	-	-	-	2.00917	-	-	-		1288.82	936.46	2739.01	3009.7	2490.57	1414.84	3235.45	2905.83	4347.03	2884.23	751.64	1050.3	839.26	838.33	892.07	1184.88	1999.87	2935.93	3131.65	1258.8	825.22	928.73	1249.91	1226.63	805.72	825.22	1620.8	916.6	1155.89	1486.92
ENSG00000103154	NECAB2	-	-	-	-	-	0.184152	-	-		53.54	124.8	62.52	81.52	316.13	53.86	331.69	17.68	11.04	11.2	204.68	554.07	419.63	400.68	691.5	163.08	258.24	24.53	9.82	14.18	83.12	95.02	38.24	46.41	37.55	83.12	30.49	13.15	16.01	6.84
ENSG00000103184	SEC14L5	-	-	-	-	0.210128	-	-	-		92.71	177.04	41.68	45.65	36.51	106.59	76.69	36.54	40.02	33.6	132.98	260.8	49.93	43.85	73.14	231.54	24.76	27.11	33.16	8.51	230.05	23.75	33.03	24.57	7	230.05	17.2	224.3	112.08	20.52
ENSG00000103196	CRISPLD2	-	-	-	-	-	30.2638	-	-		356.48	242.82	1848.31	3014.04	5258.83	216.55	246.37	11147.1	25923.5	7906.13	158.42	116.7	709.63	1807.35	2640.76	310.06	356.11	14937.9	18529.5	24718.1	736.91	6418.33	14218.3	15357.5	12551	736.91	1509.77	11821	17408.4	14874.1
ENSG00000103227	LMF1	-	-	-	-	2.98506	2.6329	-	-		378.68	606.57	1280.11	1432.57	1465.32	440.94	1428.39	1097.5	1672.57	1295.29	528.46	683.96	1409.65	1234.71	1228.96	543.61	1265.25	1214.91	1929.34	1835.75	463.07	1039.84	1008.27	1245.74	1212.39	463.07	1598.9	1469.75	1204.68	1303.25
ENSG00000103241	FOXF1	-	-	-	-	40.336	17.5648	-	-		36.56	464.36	1983.23	1555.39	1171.3	30.29	1232.83	432.63	325.68	369.55	0	70.02	365.86	411	144.06	1.01	820.7	143.31	79.83	35.44	60.85	1390.79	966.55	810.78	414.31	60.85	1638	1032.22	729.67	1150.85
ENSG00000103248	MTHFSD	-	-	-	-	2.05105	-	-	-		441.36	615.28	578.08	731.5	672.61	494.8	1063.15	648.36	1092.97	649.51	581.65	668.74	682.74	682.7	701.47	512.41	924.47	729.46	747.91	673.34	319.85	1019.15	515.43	649.72	629.43	319.85	720.09	672.22	613.78	591.06
ENSG00000103257	SLC7A5	-	-	-	-	0.354437	0.119699	-	-		68140.2	31283.3	16417.6	12041	5765.21	66405.3	20884.2	4186.04	1460.05	9057.09	19864	16022.4	20483.1	10519.1	6347.58	18698.3	10873.1	4348.38	3500.08	7272.12	29121.7	5334.81	12839.8	8079.59	7449.39	29121.7	8659.89	5032.32	4564.07	5159.28
ENSG00000103326	CAPN15	-	-	-	-	-	0.351964	-	-		4350.91	4136.67	3198.62	3161.87	2537.65	6126.09	3765.59	1784.76	3070.52	2639.11	4516.76	3346.76	3026.71	2210.61	1913.8	5238.83	2319.43	1819.14	2184.79	2048.39	3522.03	1319.53	1176.89	1152.93	1220.67	3522.03	1126.66	1598.52	1794.83	1331.58
ENSG00000103335	PIEZO1	-	-	-	-	2.82815	2.55201	-	-		1312.32	1412.43	5664.5	6925.89	7473.63	1363.22	7169.76	5190.41	5989.24	6079.54	1304.38	1876.34	3090.09	2995.63	2890.1	2183.52	5173.02	3489.81	3732.19	5141.52	1648.96	1477.38	3040.45	3292.26	3035.76	1648.96	2253.32	4486.79	4151.58	3411.51
ENSG00000103342	GSPT1	-	-	-	-	-	0.49586	-	-		7057.82	7214.03	5213.66	4832.47	4512.24	9076.94	4525.8	4421.81	3973.04	4960.93	7520.99	5359.08	5697.17	5213.11	5108.65	9674.31	5478.43	4556.25	3901.67	4351.93	11354.2	5719.48	7678.49	6634.56	6682.49	11354.2	5917.9	5834	5925.06	5662.41
ENSG00000103351	CLUAP1	-	-	-	-	-	2.1545	-	-		282.05	388.9	508.97	528.25	531.36	339.96	448.65	712.02	735.54	711.73	388.54	445.49	548.3	608.76	659.36	356.37	516.48	901.18	798.26	714.45	323.56	613.79	803.14	838.08	801.9	323.56	711.49	568.38	475.77	563.7
ENSG00000103356	EARS2	-	-	-	-	-	0.409285	-	-		3191.36	2850.01	1825.28	1920.6	1389.42	3765.41	2397.59	1645.65	1864.39	1954.76	2826.15	2604.95	1594.98	1607.87	1449.48	3273.76	2114.25	1231.7	1373.01	1491.28	3284.56	1588.49	1722.75	1771.7	1382.32	3284.56	1053.95	1316.06	1164.27	1442.96
ENSG00000103404	USP31	-	-	-	-	-	0.290469	-	-		1311.02	1049.65	694.35	589.11	634.17	1525.91	724.74	417.31	346.38	586.05	1321.72	835.17	924.72	743.75	728.07	1239.24	874.94	324.06	261.58	463.54	1378.83	627.58	700.57	691.57	665.7	1378.83	737.29	451.38	505.51	560.77
ENSG00000103426	CORO7-PAM16	-	-	-	-	0.000337894	0.000360262	-	-		1209.17	488.55	0	0	0	765.2	0	0	0	0	929.72	137	560.79	0	0	801.33	0	0	0	0	0	0	0	0	0	0	0	0	0	0
ENSG00000103449	SALL1	-	-	-	-	-	0.128751	-	-		3666.67	4318.55	1755.07	1434.74	473.71	2800.5	3356.24	433.81	380.88	134.38	4066.93	9865.74	2799.13	2579.47	1884.99	4148.58	1841.86	240.14	62.63	350.14	2402.2	3697.28	982.19	485.01	836.27	2402.2	2285.38	521.3	369.03	377.1
ENSG00000103460	TOX3	-	-	-	-	0.24872	0.21656	-	-		847.46	703.31	473.87	772.8	677.41	958.18	221.45	140.28	247.02	84.61	1292.81	1134.53	1038.99	824.57	1191.28	688.58	149.75	192.37	93.34	137.5	650.83	373.18	535.43	649.72	316.3	650.83	197.03	161.31	151.73	513.88
ENSG00000103479	RBL2	-	-	-	-	-	2.05977	-	-		848.77	987.73	1657.45	1862.99	2060.1	1029.99	1790.76	2150.19	3138.14	3312.26	1231.53	1189.33	1649.71	1776.4	2096.65	1090.25	1944.45	1974.07	1850.74	3480.13	1185.89	2317.22	2272.95	2797.24	2897.66	1185.89	1817.83	2633.51	3308.3	3696.78
ENSG00000103485	QPRT	-	-	-	-	2.7563	2.51252	-	-		5130.46	6863.82	14477.2	13014.8	11252.7	4771.84	15117	16093.5	18479.7	6987.86	4335.21	7273.98	6427.92	7832.14	6811.9	5563.99	15085.1	12901.8	12204.8	6985.77	4278.98	7417.55	6945.76	7010.38	5889.5	4278.98	9826.42	7439.45	7106.87	5640.92
ENSG00000103489	XYLT1	-	-	-	-	0.323286	0.323248	-	-		1646.61	1198.63	719.58	670.63	469.86	2147.5	1009.46	173.29	100.74	442.96	2650.39	1790.08	1112.93	932.05	2194.17	2597.27	540.06	658.45	927.21	1939.23	1973.26	540.22	1969.6	1627.02	2496.71	1973.26	611.41	1325.75	1663.68	1704.78
ENSG00000103502	CDIPT	-	-	-	-	-	2.09504	-	-		2257.72	2714.57	4728.82	4216.18	3897.28	2371.9	4737.66	4855.62	8073.05	4455.76	1805.08	1871.26	1729.41	2061	1968.1	2306.33	3180.22	5946.75	5273.45	4211.59	2002.2	2504.19	2226.88	2182.1	2120.58	2002.2	2491.01	3081.42	3517.22	3339.22
ENSG00000103522	IL21R	-	-	-	-	0.205641	-	-	-		18.28	7.74	5.48	9.78	350.72	40.39	12.46	11.79	15.18	2.49	27.75	12.18	7.68	27.51	9.97	62.41	8.25	112.32	66.32	5.67	20.78	3.83	17.38	39.13	40.09	20.78	4.69	212.54	134.96	6.84
ENSG00000103528	SYT17	-	-	-	-	-	3.05693	-	-		233.74	313.44	816.11	1140.18	833.07	307.43	507.13	1449.97	1883.71	1295.29	293.72	208.03	692.34	573.5	596.19	249.66	235.83	628.76	681.59	338.8	322.07	226.82	448.51	507.76	332.22	322.07	806.1	587.76	491.02	538.3
ENSG00000103534	TMC5	-	-	-	-	-	0.149437	-	-		395.66	172.2	41.68	110.87	24.02	169.42	163.93	22.4	11.04	21.15	173.45	317.63	145.96	91.14	72.03	163.08	27.12	15.49	12.28	8.51	230.79	101.15	27.81	10.92	20.37	230.79	103.99	44.31	50.32	10.75
ENSG00000103550	KNOP1	-	-	-	-	0.442204	0.254873	-	-		5169.64	4669.72	2031.5	1660.82	1206.85	5422.6	2982.37	1271.96	1222.69	1491.89	5314.65	6089.72	2847.14	2169.34	1801.88	6444.84	2037.61	1789.45	1445.47	1170.91	2718.33	1015.32	858.77	798.04	684.16	2718.33	1409.69	629.99	641.99	567.61
ENSG00000103599	IQCH	-	-	-	-	2.29694	-	-	-		185.42	139.31	201.83	222.82	212.35	134.64	226.24	332.43	258.06	270.01	351.53	258.77	469.56	458.29	445.48	131.88	474.03	275	216.15	345.89	230.05	609.19	425.04	626.06	400.95	230.05	430.02	303.92	253.14	279.41
ENSG00000103647	CORO2B	-	-	-	-	-	6.33991	-	-		208.93	193.48	245.71	282.6	219.08	205.33	164.89	2566.32	2489.53	645.78	268.28	222.24	293.84	360.27	499.78	251.67	62.5	1176.18	867.04	267.92	188.49	92.72	303.35	163.79	190.29	188.49	182.96	317.07	372.84	169.01
ENSG00000103723	AP3B2	-	-	-	-	-	0.225099	-	-		632	698.47	392.7	411.94	226.76	893.11	705.57	228.69	259.44	235.17	708.85	458.68	376.42	358.55	323.58	705.69	330.17	242.72	239.48	199.88	1217.8	262.07	194.7	198.37	178.84	1217.8	207.97	158.54	180.7	116.26
ENSG00000103740	ACSBG1	-	-	-	-	0.149278	0.0742224	-	-		80.96	77.39	18.65	34.78	10.57	194.11	23.01	5.89	12.42	0	261.34	83.21	69.14	115.22	103.06	271.81	30.66	14.2	11.05	7.09	117.25	25.29	28.68	27.3	15.91	117.25	32.84	22.15	33.55	26.38
ENSG00000103742	IGDCC4	-	-	-	-	-	2.09951	-	-		749.53	1479.18	3450.91	3619.46	2982.54	795.49	2100.41	2334.09	1985.83	989.2	2618.01	2422.29	2561.95	2680.93	2764.88	1815.07	1687.39	1917.27	1478.63	4023.06	1010.75	2773.15	2982.22	2441.44	2424.15	1010.75	1627.05	3305.04	3469.18	4148.13
ENSG00000103811	CTSH	-	-	-	-	-	6.52181	-	-		507.95	422.76	1741.91	3769.46	5189.65	387.09	804.31	4151.86	12847.9	4695.9	233.59	243.55	229.5	516.75	695.93	271.81	179.23	1061.27	2376.37	1258.8	302.04	246.74	634.51	1427.74	1120.75	302.04	226.74	1003.14	1572.95	1587.55
ENSG00000103876	FAH	-	-	-	-	-	3.40984	-	-		515.79	510.8	1134.22	1173.88	1288.52	511.63	864.7	1665.69	2519.89	1248.01	370.04	363.29	557.91	605.32	387.86	558.71	1094.27	1968.91	2275.67	942.68	379.96	841.37	755.33	649.72	721.71	379.96	767.79	1272.45	1124.63	772.77
ENSG00000103888	CEMIP	-	-	-	-	-	2.54244	-	-		263.77	203.16	1549.95	1514.09	1780.49	256.94	519.59	739.13	317.4	1026.53	342.28	248.62	697.14	738.59	1100.41	285.9	458.7	778.53	557.56	1633.04	261.96	621.45	983.06	1209.34	859.18	261.96	405.79	514.38	633.6	1198.72
ENSG00000103932	RPAP1	-	-	-	-	-	0.459881	-	-		2763.06	2690.39	1804.43	1758.65	1306.78	2484.1	3139.59	1316.76	1747.09	1229.35	3005.39	2610.03	1751.5	1628.51	1559.19	3480.14	2084.77	1345.31	1401.26	1151.07	2113.52	1528.72	1297.71	1455.95	1186.94	2113.52	1474.59	1027.37	976.71	1007.24
ENSG00000103942	HOMER2	-	-	-	-	0.482307	-	-	-		672.48	854.23	612.08	660.85	968.56	924.52	458.24	433.81	398.82	512.64	780.55	613.94	834.46	732.57	1118.14	917.1	499.97	881.81	569.84	671.93	1018.17	607.66	983.93	1222.08	745.26	1018.17	412.04	603.68	435.36	379.06
ENSG00000103995	CEP152	-	-	-	-	-	0.423898	-	-		1062.92	721.69	466.19	441.29	270.96	1312.73	678.73	277.03	281.52	404.39	1295.13	673.82	725.95	594.14	779.04	861.73	856.08	493.2	372.11	541.51	1139.13	767.81	604.09	768.01	686.71	1139.13	839.72	622.38	863.1	599.85
ENSG00000104043	ATP8B4	-	-	-	-	5.52197	44.4728	-	-		20.89	36.76	390.5	198.91	1289.49	15.71	114.08	40.08	42.78	99.54	37	54.8	48.97	52.45	62.06	15.1	87.26	389.91	889.14	853.38	34.88	177.78	171.23	116.48	1552.25	34.88	161.06	2479.82	2852.35	1489.85
ENSG00000104044	OCA2	-	-	-	-	3.89489	8.31003	-	-		23.5	29.02	32.91	28.26	52.85	12.34	42.18	140.28	563.04	31.11	39.32	46.68	127.71	177.98	414.45	30.2	75.47	78.76	77.37	28.35	24.49	70.5	167.76	167.43	118.38	24.49	141.52	335.07	193.66	86.95
ENSG00000104081	BMF	2.60075	-	-	-	4.80088	3.74068	-	-		1795.47	2560.75	1861.47	1648.87	2614.52	668.71	5245.75	3286.59	7521.04	4193.21	1209.56	3517.24	2743.44	2830.54	3019.75	1369.1	6086.88	5265.06	6097.51	5517.17	1100.54	4494.21	2628.45	3854.62	3014.12	1100.54	3605.16	3098.04	3066.6	4885.73
ENSG00000104093	DMXL2	-	-	-	-	3.1825	3.56221	-	-		917.97	880.35	1610.28	1459.74	2340.68	676.56	1577.94	1754.11	1959.61	1391.1	1202.62	1184.25	2116.39	2295.73	2163.14	607.04	3276.92	1724.89	1587.93	3704.1	811.86	3057.44	2323.36	3056.58	4574.64	811.86	1752.15	3931.57	5426.41	4390.42
ENSG00000104112	SCG3	-	-	-	-	0.122107	0.0177356	-	-		886.63	1306.01	142.6	158.69	30.75	670.95	275.13	29.47	1.38	2.49	1729.92	707.3	234.3	350.81	344.64	2140.23	179.23	15.49	18.42	49.61	2192.18	268.2	122.56	40.95	61.1	2192.18	150.9	42.23	18.3	7.82
ENSG00000104140	RHOV	-	-	-	-	-	0.29122	-	-		155.39	189.61	38.39	32.61	47.08	96.49	125.58	55.41	22.08	54.75	93.67	135.98	40.33	48.15	101.95	133.89	14.15	18.08	35.61	32.6	116.51	41.38	13.91	27.3	33.09	116.51	32.06	27	28.97	88.9
ENSG00000104147	OIP5	-	-	-	-	0.439412	0.306333	-	-		787.39	909.37	445.35	317.38	158.54	907.69	415.1	162.68	86.94	186.64	893.87	717.45	565.59	452.27	412.24	860.72	359.65	356.34	289.83	181.45	1091.64	530.26	487.62	387.65	378.67	1091.64	472.24	349.61	270.67	158.27
ENSG00000104154	SLC30A4	-	-	-	-	20.086	35.4053	-	-		15.67	38.7	183.19	233.69	311.32	7.85	43.14	196.87	333.96	418.08	12.72	15.22	153.64	292.34	395.62	0	237.01	340.85	336.5	667.67	15.58	445.97	611.91	675.19	751.62	15.58	189.21	295.61	451.37	899.77
ENSG00000104177	MYEF2	-	-	-	-	0.29542	0.35402	-	-		3366.34	2005.45	862.18	1054.32	1080.98	3903.42	852.24	1353.3	1145.41	2239.7	4763.06	3061.6	3609.58	3187.37	4062.54	3922.07	1528.21	1622.9	1291.96	1667.06	2417.04	1167.8	855.29	1384.06	1307.22	2417.04	627.05	623.07	504.75	807.94
ENSG00000104290	FZD3	-	-	-	-	0.469177	0.446813	-	-		1638.77	1764.57	869.86	838.02	1040.62	1883.83	846.49	1085.71	836.28	938.18	2340.48	3813.56	4760.92	5433.23	7690.68	2519.75	1170.92	1014.8	681.59	1075.93	3444.86	2413.77	2197.33	2392.3	2435.61	3444.86	1629.4	1377.68	1068.97	1110.79
ENSG00000104324	CPQ	-	-	-	-	5.47742	13.0962	-	-		127.97	154.79	875.34	993.45	1216.46	97.61	334.57	1623.26	2358.43	1219.39	152.64	120.76	408.11	689.58	629.44	86.58	580.15	1026.41	1062.3	829.28	121.71	511.87	924.83	1032.81	922.82	121.71	748.24	1333.37	1467.73	1557.26
ENSG00000104325	DECR1	-	-	-	-	-	2.63214	-	-		489.67	579.48	931.29	896.71	884.96	475.73	629.83	1745.85	1570.45	894.64	629.06	463.76	710.59	878.74	776.82	661.4	866.69	1577.71	1651.79	1394.89	600.36	1019.15	1226.44	1072.85	1367.05	600.36	1043	1217.06	1216.12	1072.69
ENSG00000104327	CALB1	-	-	-	-	0.0232892	0.0176884	-	-		394.35	568.84	100.92	84.78	30.75	810.08	89.15	22.4	15.18	7.47	608.25	234.42	46.09	42.13	48.76	741.93	7.08	56.81	44.21	49.61	4785.1	113.41	28.68	31.85	71.92	4785.1	49.26	31.85	27.45	28.33
ENSG00000104331	IMPAD1	-	-	-	-	-	3.07311	-	-		3188.75	7178.23	12614.6	9263.86	7212.28	3190.95	4107.83	15656.1	9945.72	9542.36	3306.04	4114.95	4272.16	5785.76	4481.43	2624.45	5590.45	5860.25	3147.62	4366.11	4480.09	11103.3	14338.3	9652.01	9519.05	4480.09	9548.86	9861.8	8280.29	11008.3
ENSG00000104332	SFRP1	-	-	-	-	-	0.172201	-	-		2191.12	15107.2	2592.02	2067.33	1164.57	971.65	5005.13	1800.08	828	1890.06	26996.5	24909.9	5288.1	4550.19	4156.73	38116.4	7971.19	4170.21	6776.65	9945.66	14856.2	4012.22	10033.1	14226.4	13096.4	14856.2	4191.55	3264.19	4570.17	2855.63
ENSG00000104356	POP1	-	-	-	-	0.430741	0.470743	-	-		673.79	825.21	573.69	499.99	442	1040.09	425.64	403.16	227.7	415.59	864.96	613.94	620.32	580.38	548.54	900.99	433.93	420.89	321.76	402.59	850.45	483.52	671.89	657	760.53	850.45	336.2	478.38	285.92	134.82
ENSG00000104361	NIPAL2	-	-	-	-	-	3.55556	-	-		103.16	172.2	233.64	309.77	250.79	92	99.7	444.42	645.84	571.12	120.26	91.33	146.92	146.17	148.49	109.73	134.43	357.63	467.91	433.78	143.97	222.99	214.69	242.05	266.03	143.97	139.95	420.92	540.58	412.27
ENSG00000104368	PLAT	-	-	-	-	14.2778	35.043	-	-		434.83	460.49	1824.18	4169.45	11627.5	454.41	4301.47	11309.7	16353.1	24318.2	470.64	238.47	684.66	1322.41	1589.11	381.54	9831.93	22206.7	15300.9	11863.6	226.34	3061.27	7596.78	8040.46	5090.15	226.34	923.38	3379.11	4006.72	4487.14
ENSG00000104369	JPH1	-	-	-	-	0.391166	-	-	-		998.93	755.55	710.8	982.58	1364.43	1818.75	414.14	596.49	488.52	1174.6	1513.68	584.52	652.01	619.93	514.19	1668.09	1139.08	1480.88	960.37	1458.68	1546.55	361.68	1771.42	1680.71	1223.85	1546.55	399.53	714.45	1252.72	1274.92
ENSG00000104371	DKK4	-	-	-	-	0.0568909	-	-	-		41.79	29.02	6.58	23.91	0.96	11.22	1.92	7.07	1.38	0	102.92	42.62	5.76	10.32	0	7.05	2.36	0	1.23	1.42	54.92	2.3	3.48	0	0	54.92	0	2.08	0	5.86
ENSG00000104381	GDAP1	-	-	-	-	0.250801	-	-	-		920.58	1169.61	448.64	518.46	334.38	838.13	251.17	538.73	454.02	578.59	1369.13	807.77	584.79	586.4	555.19	1442.59	267.67	671.37	664.4	385.58	1474.56	406.89	887.45	615.14	893.54	1474.56	414.39	803.07	582.52	154.36
ENSG00000104388	RAB2A	-	-	-	-	-	2.33891	-	-		2242.05	2479.49	4327.35	4144.45	5019.58	1990.42	2602.74	6715.82	6027.88	8146.28	2264.16	2126.99	2735.75	3493.46	3725.66	2164.39	3268.66	5284.42	4534.14	5485.99	3157.66	4465.86	7636.77	6926.66	7024.89	3157.66	4401.09	4961.71	6793.5	9326.95
ENSG00000104413	ESRP1	-	-	-	-	0.196344	0.11822	-	-		6526.36	6397.53	1242.81	1249.96	413.17	6140.68	2263.38	1010.26	538.2	340.93	4461.25	3697.87	1429.81	1345.62	869.91	6378.4	127.35	296.95	460.54	143.17	7228.85	1711.86	737.95	347.61	421.95	7228.85	1472.24	1010.06	851.67	1329.63
ENSG00000104415	WISP1	-	-	-	-	-	11.6587	-	-		470.09	164.46	6852.46	5443.32	3087.27	253.57	487	1274.32	463.68	1817.89	4.63	16.24	1226.24	1356.8	413.35	1.01	237.01	1171.02	810.54	2611.16	184.78	1127.96	6852.75	5195.91	4183.24	184.78	1828.77	2632.81	2155.47	4294.68
ENSG00000104419	NDRG1	7.4734	-	-	-	18.3506	29.7424	-	-		557.57	732.33	3539.76	5494.41	4193.23	224.4	4426.1	5140.9	8484.29	7726.96	152.64	1673.38	923.76	2234.68	2190.85	91.61	2022.28	4081.13	4785.9	3202.29	235.25	4559.34	3638.46	3021.09	2287.96	235.25	3611.41	7046.22	5578.9	3987.91
ENSG00000104435	STMN2	-	-	-	-	-	16.208	-	-		381.29	107.38	4037.76	7995.42	15277.8	429.72	72.86	3376.18	7583.14	21259.7	500.71	639.31	3226.44	6211.37	6873.96	774.15	107.3	4449.09	2287.95	1739.36	89.05	1695.77	8892.76	9361.73	6755.04	89.05	4023.45	13052.6	12868.8	14926.8
ENSG00000104490	NCALD	-	-	-	-	3.95945	3.68114	-	-		109.69	63.85	212.8	245.65	343.03	102.1	227.2	343.04	240.12	281.21	121.42	344.01	1232.96	1417.85	2240.71	201.34	637.93	455.75	509.66	511.74	132.09	563.98	1117.79	886.31	889.73	132.09	845.19	793.37	763.22	486.52
ENSG00000104517	UBR5	-	-	-	-	-	0.490356	-	-		8140.32	8840.25	5309.1	4961.81	4551.63	8813.27	5708.78	5329.51	4340.13	4139.71	9689.17	5912.13	5671.24	5618.09	5375.72	10929.7	6750.75	3307.77	2359.18	5242.17	10431	6855.1	5327.31	6146.82	6235.08	10431	4653.63	6053.46	5142.01	7246.05
ENSG00000104635	SLC39A14	-	-	-	-	0.337397	0.197129	-	-		6534.19	6267.89	6256.83	4542.26	3167.98	8981.57	4775.05	2222.1	1947.19	2712.52	6303.34	4938.96	5341.88	5035.13	3576.05	14461.1	4464.34	1875.95	1332.49	2932.95	12302.6	3593.07	5335.13	3463.33	3073.31	12302.6	2727.91	2897.96	3120.74	3880.45
ENSG00000104660	LEPROTL1	-	-	-	-	-	2.97528	-	-		1962.61	2162.18	5118.23	5130.29	5086.84	2091.4	2164.64	9537.95	11271.9	8961.28	2110.36	2086.4	2256.59	2941.46	2958.8	2098.95	4688.38	9129.28	6926.47	4401.55	4593.64	6298.02	10275.6	10450	7570.31	4593.64	4910.08	7224.83	9177.7	7564.53
ENSG00000104679	R3HCC1	-	-	-	-	-	2.12233	-	-		893.16	1062.22	1630.02	1678.21	1423.05	900.96	1364.16	1947.44	2599.94	1715.86	744.7	1011.74	873.83	873.58	709.23	821.46	1100.17	2112.22	2283.03	1214.86	653.8	886.58	1036.08	848.09	840.72	653.8	1254.89	943.6	972.9	745.41
ENSG00000104689	TNFRSF10A	-	-	-	-	0.174161	0.152339	-	-		368.23	207.03	116.27	113.04	187.37	861.69	111.2	29.47	22.08	74.66	190.8	58.86	79.7	70.51	69.81	323.15	50.7	40.02	78.6	87.89	535.8	134.86	114.73	113.75	169.29	535.8	136.04	189.69	295.83	233.49
ENSG00000104722	NEFM	-	-	-	-	0.289006	-	-	-		1132.12	1285.7	461.8	341.29	1917.89	707.98	562.73	23.58	48.3	55.99	772.45	1274.57	3973.52	8399.62	8704.65	2199.62	241.73	229.81	155.97	1983.18	1525.03	557.85	3096.08	3121.18	3418.89	1525.03	467.55	855.68	822.69	1080.51
ENSG00000104728	ARHGEF10	-	-	-	-	-	0.389547	-	-		5404.68	2825.82	3150.36	3431.42	2748.08	6947.39	3637.13	2238.61	2417.77	3255.03	5225.61	3092.05	3893.82	3027.44	3094	5468.35	3497.42	2496.96	1973.55	2701.88	5008.47	2472.01	2660.61	2760.84	2604.26	5008.47	2666.93	2000.74	1648.43	2976.77
ENSG00000104738	MCM4	-	-	-	-	0.293762	0.244968	-	-		14231.9	12088.8	5050.22	4763.99	2477.12	15302.9	4301.47	2754.94	2403.97	3734.07	13442.7	10936.3	5879.62	4791.8	3578.27	14566.8	4320.48	3881.01	3290.08	2032.79	13208	4917.96	5464.64	4065.73	4207.42	13208	3956.21	3837.41	3251.12	906.61
ENSG00000104760	FGL1	-	-	-	-	-	78.5586	-	-		2.61	0.97	114.08	76.08	1079.06	1.12	0.96	61.3	48.3	38.57	5.78	1.01	104.67	141.87	110.82	1.01	0	144.6	395.45	711.62	9.65	23.75	27.81	30.94	292.12	9.65	16.42	740.76	644.28	1072.69
ENSG00000104763	ASAH1	-	-	-	-	-	2.41253	-	-		1406.34	1450.16	3012.14	2748.83	5677.77	1233.07	1402.51	5318.9	10121	5642.8	1130.92	1185.27	1911.86	2629.34	2559.86	1623.79	2269.9	2910.11	3840.26	6461.27	1836.71	1838.3	2860.53	2801.79	3896.21	1836.71	2071.93	3005.96	5210.64	8422.29
ENSG00000104765	BNIP3L	-	-	-	-	2.28813	2.33271	-	-		1677.95	1630.1	2900.26	2703.18	3176.63	1317.22	3426.22	4250.88	3833.66	3318.49	2109.21	3280.8	3242.77	4999.88	5799.04	2743.24	4489.1	3671.85	3131.65	3848.7	2771.77	7082.69	6544.19	6255.11	7363.47	2771.77	7574.66	7906.05	7912.02	6364.84
ENSG00000104783	KCNN4	-	-	-	-	-	3.90865	-	-		27.42	41.6	9.87	33.69	55.73	20.2	33.55	63.66	24.84	17.42	4.63	51.75	13.44	12.04	50.98	46.31	2.36	54.23	98.25	15.59	16.33	23.75	30.42	4.55	89.1	16.33	34.4	202.84	172.32	41.03
ENSG00000104805	NUCB1	-	-	-	-	2.43373	2.41132	-	-		4089.75	5468.81	10376.9	10946.4	10792.5	3545.5	10912.3	10248.8	18189.9	11617.8	4534.1	6316.02	5467.67	6920.72	6287.74	4716.35	8356.78	9254.52	11546.6	9073.85	3136.14	5671.97	6414.68	5495.29	5395	3136.14	8320.56	7783.52	8653.89	7202.08
ENSG00000104814	MAP4K1	-	-	-	-	-	0.354508	-	-		352.56	245.72	142.6	166.3	109.54	198.59	182.14	75.45	237.36	87.1	215.08	280.08	118.11	126.39	116.36	187.24	102.59	61.97	98.25	31.19	267.16	95.78	49.54	66.43	12.09	267.16	157.15	91.38	70.91	65.46
ENSG00000104824	HNRNPL	-	-	-	-	-	0.444496	-	-		14661.5	13919.2	9245.94	8629.1	6022.72	14406.4	9050.64	6290.26	6037.54	6462.77	13216.1	11441.7	7998.89	7358.37	6248.95	17583.9	8611.48	7320.47	7217.53	5814.86	7671.89	4805.32	4595.45	4125.79	3627	7671.89	4377.64	3896.26	3385.31	2604.55
ENSG00000104825	NFKBIB	-	-	-	-	0.480571	0.409614	-	-		1309.71	1367.93	971.87	851.06	569.79	1432.79	721.87	570.56	574.08	401.9	992.16	875.76	613.6	536.53	495.35	1238.23	560.11	512.56	615.28	486.23	1099.8	336.4	452.85	370.36	302.94	1099.8	520.72	450.69	426.98	381.99
ENSG00000104827	CGB	-	-	-	-	-	226.873	-	-		0	0	2.19	0	2.88	0	1.92	86.05	26.22	0	0	0	0	0	0	0	0	0	0	0	0	6.9	0	0.91	0	0	0	31.15	35.07	0
ENSG00000104833	TUBB4A	-	-	-	-	-	0.258307	-	-		182.81	683	286.3	170.65	210.43	167.18	1822.4	140.28	64.86	301.11	338.81	832.12	825.82	836.61	798.99	899.98	109.66	69.72	261.58	300.52	719.1	202.3	155.59	195.64	248.84	719.1	321.34	247.84	173.08	268.66
ENSG00000104835	SARS2	-	-	-	-	-	0.166423	-	-		1044.64	857.13	358.69	352.16	184.49	1273.46	746.79	160.32	155.94	143.09	540.02	520.58	352.41	233.87	287.02	868.78	277.11	152.35	311.94	143.17	148.42	99.62	74.75	42.77	32.46	148.42	154.03	66.46	48.03	29.31
ENSG00000104856	RELB	-	-	-	-	-	0.326968	-	-		386.52	276.68	163.44	182.6	465.06	300.69	252.13	64.84	57.96	133.14	252.09	310.52	210.29	202.92	226.07	306.03	153.29	108.45	147.37	521.66	305.75	281.22	94.74	131.95	117.74	305.75	170.45	121.84	149.44	321.42
[truncated: 5,256 more rows]

## Sheet: Table S4.1 DEGs&GOs iPSCs vs d0
Supplementary Table S4.1 Genes differentially expressed between differentiation days -6 (-4) and 0 and the corresponding GOs/other categories
[truncated: 2,157 more rows]

[truncated: 10 more sheets: Table S4.2 DEGs&GOs d0 vs d+6, Table S4.3 DEGs&GOs d+6 vs d+10, Table S4.4 DEGs&GOs d+10v d+19, Table S5.1 Inter-protocol DEGs, Table S5.2 Inter-protocol GOs, Table S6.1 GESECA_iMA-EBS, Table S6.2 GESECA_iMA-2DF, Table S6.3 GESECA K7-EBS, Table S6.4 GESECA K7-2DF, Table S7 Raw readcounts]
